# Supplementary material for: A dataset on the inventory of coniferous urban trees in the city of Orléans (France)
Source: Data Brief. 2016 Oct 24;9:803–6. doi: 10.1016/j.dib.2016.10.015 (PMC5099259; doi:10.1016/j.dib.2016.10.015)
Supplement: Supplementary material [file mmc2.zip › study_area.prj]

PROJCS["RGF93_Lambert_93",GEOGCS["GCS_RGF93",DATUM["D_RGF_1993",SPHEROID["GRS_1980",6378137,298.257222101]],PRIMEM["Greenwich",0],UNIT["Degree",0.017453292519943295]],PROJECTION["Lambert_Conformal_Conic"],PARAMETER["standard_parallel_1",49],PARAMETER["standard_parallel_2",44],PARAMETER["latitude_of_origin",46.5],PARAMETER["central_meridian",3],PARAMETER["false_easting",700000],PARAMETER["false_northing",6600000],UNIT["Meter",1]]
