# Supplementary material for: A dataset on the inventory of coniferous urban trees in the city of Orléans (France)
Source: Data Brief. 2016 Oct 24;9:803–6. doi: 10.1016/j.dib.2016.10.015 (PMC5099259; doi:10.1016/j.dib.2016.10.015)
Supplement: Supplementary material [file mmc2.zip › study_area.qpj]

PROJCS["RGF93 / Lambert-93",GEOGCS["RGF93",DATUM["Reseau_Geodesique_Francais_1993",SPHEROID["GRS 1980",6378137,298.257222101,AUTHORITY["EPSG","7019"]],TOWGS84[0,0,0,0,0,0,0],AUTHORITY["EPSG","6171"]],PRIMEM["Greenwich",0,AUTHORITY["EPSG","8901"]],UNIT["degree",0.0174532925199433,AUTHORITY["EPSG","9122"]],AUTHORITY["EPSG","4171"]],PROJECTION["Lambert_Conformal_Conic_2SP"],PARAMETER["standard_parallel_1",49],PARAMETER["standard_parallel_2",44],PARAMETER["latitude_of_origin",46.5],PARAMETER["central_meridian",3],PARAMETER["false_easting",700000],PARAMETER["false_northing",6600000],UNIT["metre",1,AUTHORITY["EPSG","9001"]],AXIS["X",EAST],AXIS["Y",NORTH],AUTHORITY["EPSG","2154"]]
