# Supplementary material for: A dataset on the inventory of coniferous urban trees in the city of Orléans (France)
Source: Data Brief. 2016 Oct 24;9:803–6. doi: 10.1016/j.dib.2016.10.015 (PMC5099259; doi:10.1016/j.dib.2016.10.015)
Supplement: Supplementary material [file mmc3.zip]

Archive with 6 entries (6 files):
- unsampled_areas.cpg
- unsampled_areas.dbf
- unsampled_areas.prj
- unsampled_areas.qpj
- unsampled_areas.shp
- unsampled_areas.shx
