# Supplementary material for: A dataset on the inventory of coniferous urban trees in the city of Orléans (France)
Source: Data Brief. 2016 Oct 24;9:803–6. doi: 10.1016/j.dib.2016.10.015 (PMC5099259; doi:10.1016/j.dib.2016.10.015)
Supplement: Supplementary material [file mmc4.csv]

Longitude_EPSG2154	Latitude_EPSG2154	species
619334.708155	6760091.629402	Pinus subg. Strobus
618081.052668	6760623.122394	Pinus subg. Strobus
620418.970228	6759878.037216	Pinus subg. Strobus
620689.349846	6760371.060711	Pinus subg. Strobus
620862.775048	6760279.471074	Pinus subg. Strobus
621055.346274	6760580.121726	Pinus subg. Strobus
619897.846612	6761014.514919	Pinus subg. Strobus
619529.369006	6760866.222901	Pinus subg. Strobus
618821.863889	6760545.817166	Pinus subg. Strobus
617768.525937	6758722.293865	Pinus subg. Strobus
617986.898591	6759140.788111	Pinus subg. Strobus
617988.597046	6759122.102782	Pinus subg. Strobus
617994.542479	6759125.499506	Pinus subg. Strobus
618002.186236	6759106.814848	Pinus subg. Strobus
618003.885225	6759103.41738	Pinus subg. Strobus
618652.149726	6758698.704156	Pinus subg. Strobus
618717.852405	6758538.747081	Pinus subg. Strobus
618859.922434	6758498.15495	Pinus subg. Strobus
618790.485378	6758608.87456	Pinus subg. Strobus
618772.008421	6758627.016104	Pinus subg. Strobus
619014.476809	6758540.281289	Pinus subg. Strobus
619645.105463	6758903.371685	Pinus subg. Strobus
620053.260535	6759483.034099	Pinus subg. Strobus
620420.508079	6759573.963451	Pinus subg. Strobus
619288.597159	6759208.773877	Pinus subg. Strobus
618527.803687	6759499.947051	Pinus subg. Strobus
618701.315848	6759347.272674	Pinus subg. Strobus
618504.416626	6759204.065536	Pinus subg. Strobus
618517.847796	6759048.463316	Pinus subg. Strobus
618686.834032	6758994.619592	Pinus subg. Strobus
618763.871997	6758947.402024	Pinus subg. Strobus
618944.268113	6759164.489886	Pinus subg. Strobus
619372.14328	6759988.529416	Pinus subg. Strobus
619715.409342	6759890.284104	Pinus subg. Strobus
620007.051693	6759702.024468	Pinus subg. Strobus
620137.220127	6759699.010765	Pinus subg. Strobus
619190.582571	6760163.739495	Pinus subg. Strobus
618721.113138	6760162.046431	Pinus subg. Strobus
618822.859608	6760428.550656	Pinus subg. Strobus
618200.761334	6760150.399288	Pinus subg. Strobus
618193.625481	6760150.089349	Pinus subg. Strobus
618332.574527	6760363.092071	Pinus subg. Strobus
618403.43221	6760261.037301	Pinus subg. Strobus
618174.390824	6760216.885573	Pinus subg. Strobus
618105.029117	6760242.063599	Pinus subg. Strobus
619733.868976	6760211.856146	Pinus subg. Strobus
619734.328736	6760215.074824	Pinus subg. Strobus
619425.088686	6760666.148021	Pinus subg. Strobus
620499.71133	6759266.512186	Pinus subg. Strobus
620692.253408	6759219.70508	Pinus subg. Strobus
620294.569905	6759297.701394	Pinus subg. Strobus
620879.664887	6758512.447671	Pinus subg. Strobus
620131.187486	6758285.379218	Pinus subg. Strobus
619914.225777	6758106.479179	Pinus subg. Strobus
620835.945545	6758126.993657	Pinus subg. Strobus
620288.310367	6758165.935733	Pinus subg. Strobus
620340.731445	6758459.976809	Pinus subg. Strobus
620640.792288	6758315.456959	Pinus subg. Strobus
620619.497184	6758422.440814	Pinus subg. Strobus
619564.126797	6758138.340954	Pinus subg. Strobus
619506.68566	6758389.392622	Pinus subg. Strobus
619208.97931	6758077.468371	Pinus subg. Strobus
618812.241598	6758025.998527	Pinus subg. Strobus
618702.221176	6757627.402799	Pinus subg. Strobus
618710.08405	6757625.009655	Pinus subg. Strobus
618707.349179	6757617.488506	Pinus subg. Strobus
618684.444653	6757577.834168	Pinus subg. Strobus
618703.24691	6757570.65511	Pinus subg. Strobus
618706.323572	6757567.577832	Pinus subg. Strobus
617440.368401	6758210.320159	Pinus subg. Strobus
617256.246413	6758513.661916	Pinus subg. Strobus
617255.398485	6758515.783017	Pinus subg. Strobus
617252.205346	6759204.874187	Pinus subg. Strobus
617096.370233	6758988.804267	Pinus subg. Strobus
617480.362593	6759166.481371	Pinus subg. Strobus
617080.991735	6758489.082855	Pinus subg. Strobus
620480.831356	6757564.250466	Pinus subg. Strobus
620468.643833	6757475.849369	Pinus subg. Strobus
620386.060729	6757231.775768	Pinus subg. Strobus
617218.873876	6757412.701945	Pinus subg. Strobus
620243.756432	6756681.286472	Pinus subg. Strobus
620014.159912	6756954.476861	Pinus subg. Strobus
619411.100457	6756600.575241	Pinus subg. Strobus
620401.886143	6756224.262193	Pinus subg. Strobus
620382.778561	6756273.785318	Pinus subg. Strobus
620395.133307	6756222.770883	Pinus subg. Strobus
620565.555331	6756256.288345	Pinus subg. Strobus
620395.914676	6756171.859304	Pinus subg. Strobus
619274.462935	6757366.111995	Pinus subg. Strobus
619345.79105	6757357.877423	Pinus subg. Strobus
619473.647371	6757073.896225	Pinus subg. Strobus
619223.330006	6756690.440742	Pinus subg. Strobus
619291.451132	6756823.487518	Pinus subg. Strobus
619295.971274	6756825.597079	Pinus subg. Strobus
619296.875197	6756821.980891	Pinus subg. Strobus
619290.546806	6756818.0636	Pinus subg. Strobus
618647.242988	6756794.050556	Pinus subg. Strobus
618795.773279	6757394.622671	Pinus subg. Strobus
618792.183196	6757402.907693	Pinus subg. Strobus
618636.11753	6757443.323866	Pinus subg. Strobus
618638.430752	6757437.705617	Pinus subg. Strobus
618352.500283	6756817.115434	Pinus subg. Strobus
618104.333634	6757485.886441	Pinus subg. Strobus
618106.309922	6757489.399502	Pinus subg. Strobus
618076.450463	6757512.671853	Pinus subg. Strobus
617501.781019	6757318.218581	Pinus subg. Strobus
617824.593816	6756961.707328	Pinus subg. Strobus
616814.769399	6756828.716617	Pinus subg. Strobus
616814.769865	6756826.895242	Pinus subg. Strobus
616814.769679	6756830.537981	Pinus subg. Strobus
616813.331865	6756827.236678	Pinus subg. Strobus
616813.332082	6756829.689243	Pinus subg. Strobus
616813.699599	6756826.132448	Pinus subg. Strobus
616812.350457	6756825.886992	Pinus subg. Strobus
616864.052613	6756879.639106	Pinus subg. Strobus
616861.03769	6756875.871061	Pinus subg. Strobus
616857.018587	6756871.098138	Pinus subg. Strobus
617149.378094	6756624.332866	Pinus subg. Strobus
617150.186353	6756623.040225	Pinus subg. Strobus
616455.239222	6756316.820637	Pinus subg. Strobus
616950.356136	6756011.716574	Pinus subg. Strobus
617135.393029	6756032.485635	Pinus subg. Strobus
617136.163162	6756060.235261	Pinus subg. Strobus
617847.627179	6756185.472209	Pinus subg. Strobus
617833.96212	6756180.814084	Pinus subg. Strobus
617612.984113	6756649.823099	Pinus subg. Strobus
618233.249599	6756800.525835	Pinus subg. Strobus
618680.894196	6756407.007502	Pinus subg. Strobus
619602.315494	6757231.882859	Pinus subg. Strobus
617123.917363	6760033.160097	Pinus subg. Strobus
616904.296913	6759415.176358	Pinus subg. Strobus
616333.759725	6759304.727224	Pinus subg. Strobus
616242.688796	6759330.003929	Pinus subg. Strobus
615193.303844	6759640.896681	Pinus subg. Strobus
616117.190278	6759816.287724	Pinus subg. Strobus
616237.548157	6759686.494044	Pinus subg. Strobus
616407.6388	6759840.496994	Pinus subg. Strobus
616225.54986	6759778.066762	Pinus subg. Strobus
616298.316139	6760126.061114	Pinus subg. Strobus
616187.599655	6760190.849779	Pinus subg. Strobus
616235.576683	6760062.910819	Pinus subg. Strobus
616261.410125	6760054.300291	Pinus subg. Strobus
615647.649304	6760137.819774	Pinus subg. Strobus
615419.487575	6760028.912756	Pinus subg. Strobus
616069.221382	6760347.883454	Pinus subg. Strobus
615749.118395	6761007.132817	Pinus subg. Strobus
616364.639027	6761303.599134	Pinus subg. Strobus
616315.781233	6761307.983204	Pinus subg. Strobus
616144.77803	6761332.412734	Pinus subg. Strobus
616147.90992	6761324.895818	Pinus subg. Strobus
616138.514345	6761316.752546	Pinus subg. Strobus
615718.633285	6761841.056049	Pinus subg. Strobus
615733.862754	6761810.597557	Pinus subg. Strobus
615736.038339	6761816.036276	Pinus subg. Strobus
615906.273898	6761602.368951	Pinus subg. Strobus
615867.298935	6761542.408245	Pinus subg. Strobus
615920.487377	6762103.861867	Pinus subg. Strobus
615897.555819	6762076.9766	Pinus subg. Strobus
616192.781627	6762098.013144	Pinus subg. Strobus
616273.461502	6762108.557302	Pinus subg. Strobus
617066.637182	6762276.028304	Pinus subg. Strobus
617096.255152	6762210.708311	Pinus subg. Strobus
617098.808456	6762198.30918	Pinus subg. Strobus
617166.274535	6762154.547717	Pinus subg. Strobus
616659.316732	6761820.600316	Pinus subg. Strobus
616881.432865	6761725.325976	Pinus subg. Strobus
616760.622053	6761313.227403	Pinus subg. Strobus
616957.838121	6761234.012991	Pinus subg. Strobus
616920.988522	6761197.208323	Pinus subg. Strobus
616919.053674	6761196.655499	Pinus subg. Strobus
616913.804019	6761191.405283	Pinus subg. Strobus
617076.076084	6761282.03992	Pinus subg. Strobus
617116.985518	6761573.093951	Pinus subg. Strobus
616691.62818	6761272.414096	Pinus subg. Strobus
617116.943502	6760838.731575	Pinus subg. Strobus
617043.72675	6760749.492393	Pinus subg. Strobus
617069.113301	6760634.309961	Pinus subg. Strobus
617168.505628	6760693.106695	Pinus subg. Strobus
617188.716393	6760713.72945	Pinus subg. Strobus
617286.732558	6760268.133349	Pinus subg. Strobus
617130.626548	6760415.6666	Pinus subg. Strobus
616818.97836	6763387.154936	Pinus subg. Strobus
617049.664786	6762895.945036	Pinus subg. Strobus
617064.153408	6762900.130753	Pinus subg. Strobus
617325.83016	6761581.50828	Pinus subg. Strobus
617345.401922	6762096.604511	Pinus subg. Strobus
617848.932787	6761976.938658	Pinus subg. Strobus
617851.562326	6761973.958181	Pinus subg. Strobus
617846.829401	6761972.731715	Pinus subg. Strobus
617849.63458	6761967.998496	Pinus subg. Strobus
617955.870715	6762007.442143	Pinus subg. Strobus
617786.218119	6761494.969763	Pinus subg. Strobus
617625.340664	6761601.342036	Pinus subg. Strobus
617717.940474	6761278.709114	Pinus subg. Strobus
618178.180399	6761107.365655	Pinus subg. Strobus
618244.008274	6761068.536152	Pinus subg. Strobus
618155.828219	6761425.737615	Pinus subg. Strobus
618160.699822	6761426.27896	Pinus subg. Strobus
618094.933358	6761504.765171	Pinus subg. Strobus
618099.534414	6761517.755597	Pinus subg. Strobus
618126.785947	6762044.887525	Pinus subg. Strobus
618136.604498	6762043.029736	Pinus subg. Strobus
618155.180417	6762033.211258	Pinus subg. Strobus
618172.429206	6762026.842949	Pinus subg. Strobus
618173.489929	6762031.35342	Pinus subg. Strobus
618306.934741	6761960.939683	Pinus subg. Strobus
618249.507114	6761583.042392	Pinus subg. Strobus
614884.585303	6759476.638241	Pinus subg. Strobus
614862.998209	6759599.844071	Pinus subg. Strobus
614818.855257	6759725.602936	Pinus subg. Strobus
614297.1369	6760057.555593	Pinus subg. Strobus
614326.445408	6760012.704528	Pinus subg. Strobus
617960.865085	6761059.663571	Pinus subg. Strobus
617941.421979	6760813.385617	Pinus subg. Strobus
618446.97278	6761812.810552	Pinus subg. Strobus
618704.310999	6761453.699568	Pinus subg. Strobus
618709.004818	6761520.769063	Pinus subg. Strobus
613804.108091	6761953.689886	Pinus subg. Strobus
613803.487433	6761930.802704	Pinus subg. Strobus
613813.111046	6761931.404318	Pinus subg. Strobus
613763.034302	6761836.423312	Pinus subg. Strobus
618145.45002	6762221.957928	Pinus subg. Strobus
617729.320626	6762138.10612	Pinus subg. Strobus
617857.532905	6761601.233121	Pinus subg. Strobus
617857.146902	6761597.37453	Pinus subg. Strobus
617866.022357	6761597.759815	Pinus subg. Strobus
615167.987845	6762422.399247	Pinus subg. Strobus
615167.124571	6762425.850056	Pinus subg. Strobus
615172.302037	6762424.699783	Pinus subg. Strobus
615184.093664	6762435.91651	Pinus subg. Strobus
615189.558247	6762432.46505	Pinus subg. Strobus
615189.845978	6762438.505305	Pinus subg. Strobus
616627.551114	6761036.84767	Pinus subg. Strobus
616633.969937	6761040.057429	Pinus subg. Strobus
616639.426137	6761042.303982	Pinus subg. Strobus
616641.993718	6761045.513762	Pinus subg. Strobus
616645.523996	6761046.155064	Pinus subg. Strobus
616643.597982	6761048.08039	Pinus subg. Strobus
616649.6957	6761042.945555	Pinus subg. Strobus
616654.831288	6761039.415704	Pinus subg. Strobus
616656.75644	6761041.019863	Pinus subg. Strobus
615963.12268	6761436.59694	Pinus subg. Strobus
615606.995075	6760387.06094	Pinus subg. Strobus
615579.184377	6760213.729705	Pinus subg. Strobus
614977.952677	6759595.388161	Pinus subg. Strobus
617229.371646	6759361.668692	Pinus subg. Strobus
616532.098864	6762296.271412	Pinus subg. Strobus
620972.810002	6760056.196204	Pinus subg. Strobus
620900.282769	6759965.12066	Pinus subg. Strobus
620960.428849	6760152.958859	Pinus subg. Strobus
621767.846182	6759558.448168	Pinus subg. Strobus
621765.533465	6759559.475666	Pinus subg. Strobus
621763.734575	6759560.504126	Pinus subg. Strobus
621166.250947	6759340.31713	Pinus subg. Strobus
621171.089981	6758841.261891	Pinus subg. Strobus
621429.353951	6758994.43062	Pinus subg. Strobus
621473.383734	6759017.507472	Pinus subg. Strobus
621477.717196	6759600.647153	Pinus subg. Strobus
621476.699514	6759602.683223	Pinus subg. Strobus
621475.682007	6759602.937921	Pinus subg. Strobus
621475.936442	6759600.902014	Pinus subg. Strobus
621416.904507	6759413.374467	Pinus subg. Strobus
621370.340601	6759176.484307	Pinus subg. Strobus
621379.755387	6759162.235629	Pinus subg. Strobus
621671.263566	6759526.586777	Pinus subg. Strobus
622567.859015	6759031.856556	Pinus subg. Strobus
621986.649828	6756570.019108	Pinus subg. Strobus
622613.645019	6757041.97646	Pinus subg. Strobus
622055.62183	6757115.525835	Pinus subg. Strobus
624349.74043	6756987.573494	Pinus subg. Strobus
622697.631577	6757898.552333	Pinus subg. Strobus
622659.27638	6757971.488227	Pinus subg. Strobus
620519.716008	6756549.427204	Pinus subg. Strobus
620497.222446	6756672.478676	Pinus subg. Strobus
620761.850342	6756831.255031	Pinus subg. Strobus
620937.734867	6756720.545365	Pinus subg. Strobus
621457.384682	6756997.188134	Pinus subg. Strobus
621465.186477	6756996.408611	Pinus subg. Strobus
621515.454525	6756676.37343	Pinus subg. Strobus
621896.84591	6756959.098684	Pinus subg. Strobus
622404.320116	6757211.340324	Pinus subg. Strobus
622291.666036	6756902.655301	Pinus subg. Strobus
622292.232266	6756908.885314	Pinus subg. Strobus
622326.259147	6756633.560751	Pinus subg. Strobus
622366.774158	6756531.597841	Pinus subg. Strobus
622809.078197	6756549.561046	Pinus subg. Strobus
621981.626181	6757564.624466	Pinus subg. Strobus
622316.937408	6757614.317972	Pinus subg. Strobus
622859.47647	6757863.224354	Pinus subg. Strobus
623057.587847	6758169.36659	Pinus subg. Strobus
623140.527936	6758272.75691	Pinus subg. Strobus
622658.526431	6758424.77502	Pinus subg. Strobus
623226.488662	6758466.901393	Pinus subg. Strobus
623013.231831	6757701.459692	Pinus subg. Strobus
623080.392587	6757680.089598	Pinus subg. Strobus
622819.941623	6756920.860568	Pinus subg. Strobus
622822.429691	6756916.924181	Pinus subg. Strobus
622815.743706	6756930.93567	Pinus subg. Strobus
622813.225097	6756939.331921	Pinus subg. Strobus
622813.225034	6756945.208231	Pinus subg. Strobus
622821.620524	6756937.652979	Pinus subg. Strobus
622763.942518	6756646.494019	Pinus subg. Strobus
624161.729718	6757007.927774	Pinus subg. Strobus
624144.210737	6756978.521539	Pinus subg. Strobus
624159.852622	6756805.210968	Pinus subg. Strobus
623924.277591	6756568.042297	Pinus subg. Strobus
623927.408534	6756593.088363	Pinus subg. Strobus
624083.947748	6756526.716017	Pinus subg. Strobus
624377.21714	6756751.942975	Pinus subg. Strobus
623816.662296	6756773.429878	Pinus subg. Strobus
624482.47597	6757574.628273	Pinus subg. Strobus
625028.204233	6757793.653835	Pinus subg. Strobus
624453.659785	6757642.134812	Pinus subg. Strobus
623611.073932	6757660.754151	Pinus subg. Strobus
623512.527836	6757599.200897	Pinus subg. Strobus
623412.214134	6757573.648038	Pinus subg. Strobus
623324.179465	6757480.309534	Pinus subg. Strobus
624605.680558	6758084.162601	Pinus subg. Strobus
624608.709258	6758093.248409	Pinus subg. Strobus
624611.462351	6758096.552541	Pinus subg. Strobus
624699.844265	6758496.885156	Pinus subg. Strobus
623769.093287	6758224.866415	Pinus subg. Strobus
623576.294545	6757883.217162	Pinus subg. Strobus
622749.171938	6759566.479837	Pinus subg. Strobus
623443.339663	6758869.713115	Pinus subg. Strobus
623334.94491	6758879.627003	Pinus subg. Strobus
621551.72797	6757834.096849	Pinus subg. Strobus
621930.139826	6757743.401842	Pinus subg. Strobus
621911.472375	6757736.339099	Pinus subg. Strobus
621871.110779	6757762.573758	Pinus subg. Strobus
621865.056847	6757770.141634	Pinus subg. Strobus
621861.020508	6757761.060544	Pinus subg. Strobus
621865.056939	6757749.961135	Pinus subg. Strobus
622064.012105	6758091.51305	Pinus subg. Strobus
622272.925257	6758162.877138	Pinus subg. Strobus
622081.79464	6757979.395106	Pinus subg. Strobus
620881.080031	6757291.568336	Pinus subg. Strobus
620767.119052	6756853.925043	Pinus subg. Strobus
618758.947892	6759456.920513	Pinus spp.
620001.833174	6760716.642067	Pinus spp.
620635.668402	6758317.652879	Pinus spp.
618645.677396	6756790.023817	Pinus spp.
618652.388712	6756785.101712	Pinus spp.
617737.967531	6756765.129485	Pinus spp.
619772.988132	6756622.19042	Pinus spp.
618647.791959	6756779.3532	Pinus spp.
616939.228138	6761555.480709	Pinus spp.
616943.128056	6759229.165045	Pinus spp.
616940.658325	6759233.898335	Pinus spp.
624592.852946	6757326.844704	Pinus spp.
622410.306626	6757528.348814	Pinus spp.
617479.909039	6759907.449859	Pinus mugo
617478.648081	6759915.959947	Pinus mugo
618812.718039	6759534.772863	Pinus mugo
620785.637314	6760546.538534	Pinus mugo
620821.833513	6760435.452107	Pinus mugo
620779.574334	6760461.484822	Pinus mugo
620093.785873	6760945.814102	Pinus mugo
619920.057261	6761003.484788	Pinus mugo
619229.340716	6760561.66565	Pinus mugo
619238.619779	6760559.632668	Pinus mugo
619275.351623	6760551.942885	Pinus mugo
617751.906661	6759134.154204	Pinus mugo
617754.310935	6758930.456595	Pinus mugo
618435.533246	6758457.822756	Pinus mugo
618570.195401	6758802.729353	Pinus mugo
618522.490542	6758801.431353	Pinus mugo
618750.531796	6758502.62709	Pinus mugo
618856.330526	6758563.858381	Pinus mugo
618994.654461	6758578.979138	Pinus mugo
619014.605971	6758676.958324	Pinus mugo
619329.519503	6758763.466216	Pinus mugo
618988.251463	6758798.847016	Pinus mugo
619444.081521	6758858.000776	Pinus mugo
619480.77009	6758844.757825	Pinus mugo
619496.616853	6758857.348887	Pinus mugo
619377.782993	6759234.667775	Pinus mugo
619376.900947	6759230.844822	Pinus mugo
619672.526026	6759328.648458	Pinus mugo
619927.508862	6759267.680646	Pinus mugo
620019.193651	6759213.47405	Pinus mugo
620062.263155	6759230.251434	Pinus mugo
620123.259194	6759582.305812	Pinus mugo
619915.593041	6759465.060531	Pinus mugo
619438.432242	6759561.619923	Pinus mugo
619662.236891	6759574.835283	Pinus mugo
619660.491268	6759571.635253	Pinus mugo
619664.855663	6759568.725359	Pinus mugo
619663.400484	6759566.397058	Pinus mugo
619670.966127	6759558.249441	Pinus mugo
619679.695481	6759555.922409	Pinus mugo
619693.371162	6759541.372868	Pinus mugo
619191.447348	6759553.17581	Pinus mugo
619362.83905	6759284.543948	Pinus mugo
618896.964054	6759716.436693	Pinus mugo
618814.636352	6759541.421903	Pinus mugo
618553.106202	6759544.788782	Pinus mugo
618270.887854	6759653.963463	Pinus mugo
618563.829361	6759175.463846	Pinus mugo
619020.854339	6759203.120163	Pinus mugo
618911.76638	6759184.33632	Pinus mugo
619018.270914	6759222.100689	Pinus mugo
619396.605622	6759815.552013	Pinus mugo
619374.936635	6760085.158208	Pinus mugo
620295.713144	6759601.38407	Pinus mugo
620297.521068	6759602.589813	Pinus mugo
620295.713484	6759605.000158	Pinus mugo
620308.09258	6759606.863127	Pinus mugo
618964.32815	6759893.958742	Pinus mugo
618711.796417	6759918.308364	Pinus mugo
618928.95498	6760248.518462	Pinus mugo
618929.565179	6760250.807093	Pinus mugo
618491.85927	6760275.876567	Pinus mugo
618509.258403	6760317.583698	Pinus mugo
618259.854174	6759976.017136	Pinus mugo
618289.115906	6760366.302455	Pinus mugo
618291.831884	6760381.611666	Pinus mugo
618391.715202	6760266.551434	Pinus mugo
618400.675483	6760263.105775	Pinus mugo
618440.651234	6760227.609363	Pinus mugo
618577.015719	6760288.704227	Pinus mugo
618057.762351	6760372.785291	Pinus mugo
618208.538836	6760641.734302	Pinus mugo
618029.291341	6760609.53075	Pinus mugo
618358.81106	6760511.809902	Pinus mugo
618139.416699	6760347.187033	Pinus mugo
619740.004882	6760367.951009	Pinus mugo
619490.153435	6760647.591844	Pinus mugo
620105.59275	6760291.239695	Pinus mugo
620452.272183	6759419.975509	Pinus mugo
620682.958545	6759189.827968	Pinus mugo
620406.051186	6758963.541506	Pinus mugo
620443.448217	6758923.545575	Pinus mugo
620006.992123	6758811.293153	Pinus mugo
620640.076442	6758893.840998	Pinus mugo
620066.593136	6758640.001494	Pinus mugo
620919.508299	6758488.325465	Pinus mugo
620822.031189	6758423.438559	Pinus mugo
620131.187482	6758280.525198	Pinus mugo
620074.634578	6758292.554083	Pinus mugo
620156.57622	6758194.237054	Pinus mugo
620845.88848	6757898.868645	Pinus mugo
620661.669189	6758269.498537	Pinus mugo
620280.293657	6758096.923287	Pinus mugo
620463.933381	6758209.938853	Pinus mugo
620567.377614	6758285.591011	Pinus mugo
620178.600427	6758160.158605	Pinus mugo
620178.230911	6758165.144307	Pinus mugo
619053.327148	6758161.473317	Pinus mugo
619058.333429	6758160.916757	Pinus mugo
617430.120441	6759245.056601	Pinus mugo
617323.51264	6759424.818941	Pinus mugo
617149.873355	6758967.09354	Pinus mugo
617179.726101	6759114.032171	Pinus mugo
617478.413347	6759167.130968	Pinus mugo
620846.608051	6757897.32322	Pinus mugo
620590.426867	6757211.530725	Pinus mugo
620020.4495	6756889.178378	Pinus mugo
619294.956118	6757334.661689	Pinus mugo
619283.697983	6757325.824501	Pinus mugo
619384.690147	6757070.62072	Pinus mugo
619384.557337	6757072.21942	Pinus mugo
618717.29872	6756701.913498	Pinus mugo
617963.713521	6757630.537615	Pinus mugo
618029.986233	6757584.474198	Pinus mugo
618020.105279	6756951.351349	Pinus mugo
617229.58396	6756889.709708	Pinus mugo
616470.041069	6756575.689461	Pinus mugo
616120.292548	6755946.648207	Pinus mugo
616612.270656	6756006.678648	Pinus mugo
617040.717904	6756348.870473	Pinus mugo
617372.80222	6756011.570086	Pinus mugo
617384.417623	6759210.892569	Pinus mugo
617388.507494	6759213.287863	Pinus mugo
617388.273819	6759215.800409	Pinus mugo
617911.105688	6757175.592818	Pinus mugo
620303.75163	6756149.216088	Pinus mugo
619447.889816	6756692.228446	Pinus mugo
616753.933425	6756271.668043	Pinus mugo
617167.909636	6759983.379652	Pinus mugo
617184.308133	6759547.770126	Pinus mugo
617084.729618	6759916.141454	Pinus mugo
616879.484645	6759883.140313	Pinus mugo
617020.400977	6759184.579288	Pinus mugo
616765.594344	6759194.076007	Pinus mugo
616721.839409	6759452.385961	Pinus mugo
616587.442466	6759774.618193	Pinus mugo
615433.036717	6759531.225237	Pinus mugo
615487.597986	6759350.647769	Pinus mugo
615453.246885	6759534.539306	Pinus mugo
615890.049191	6759863.159623	Pinus mugo
615772.594209	6759909.014619	Pinus mugo
615768.094928	6759921.154169	Pinus mugo
615912.060563	6759969.718308	Pinus mugo
616015.17288	6759899.259736	Pinus mugo
616014.387251	6759899.522078	Pinus mugo
616103.382116	6759666.472618	Pinus mugo
616433.345344	6759928.32879	Pinus mugo
616488.737022	6759866.204187	Pinus mugo
616242.381345	6759836.824767	Pinus mugo
616335.109068	6759852.126364	Pinus mugo
616494.399702	6759876.568969	Pinus mugo
616227.375293	6760128.111119	Pinus mugo
616224.095165	6760124.830529	Pinus mugo
615986.256003	6760314.341805	Pinus mugo
616143.72688	6760077.251968	Pinus mugo
615708.069144	6760487.803806	Pinus mugo
615710.449508	6760490.296851	Pinus mugo
615762.934539	6760461.447604	Pinus mugo
615654.223509	6760649.329267	Pinus mugo
615440.794436	6760270.413069	Pinus mugo
615599.971518	6760878.216846	Pinus mugo
615744.633653	6760930.635298	Pinus mugo
615722.488264	6761259.48231	Pinus mugo
615660.747091	6761246.105234	Pinus mugo
615557.724233	6761239.807814	Pinus mugo
615185.61163	6761312.113977	Pinus mugo
615223.178131	6761235.348423	Pinus mugo
616001.5774	6761797.439976	Pinus mugo
616114.098748	6761894.63756	Pinus mugo
616332.947876	6762316.685081	Pinus mugo
617052.143784	6762161.397177	Pinus mugo
617009.541522	6762337.516863	Pinus mugo
617148.769335	6762392.464256	Pinus mugo
616924.961922	6761982.45569	Pinus mugo
617088.177767	6761704.33429	Pinus mugo
616966.635836	6761658.646273	Pinus mugo
616686.20606	6761586.047434	Pinus mugo
616658.730884	6761623.469856	Pinus mugo
616587.368917	6761294.460885	Pinus mugo
616685.826856	6761153.028548	Pinus mugo
616696.621214	6761543.705381	Pinus mugo
616754.370836	6761569.679499	Pinus mugo
616757.133842	6761556.139329	Pinus mugo
616759.068561	6761548.126226	Pinus mugo
616760.173325	6761539.284704	Pinus mugo
617033.27251	6761545.452487	Pinus mugo
617048.804216	6761618.372735	Pinus mugo
617151.594601	6760685.888693	Pinus mugo
617343.981851	6760661.803434	Pinus mugo
617370.055816	6760332.3086	Pinus mugo
617379.769689	6760327.320574	Pinus mugo
617257.161897	6760318.131748	Pinus mugo
617262.675119	6760309.993088	Pinus mugo
617261.624849	6760307.893047	Pinus mugo
617252.698555	6760314.456022	Pinus mugo
617260.575166	6760306.57979	Pinus mugo
617266.613564	6760301.328668	Pinus mugo
617266.875879	6760300.279265	Pinus mugo
617267.92594	6760299.491072	Pinus mugo
617268.713953	6760298.44096	Pinus mugo
617268.713351	6760297.653065	Pinus mugo
617268.188842	6760299.228453	Pinus mugo
617268.713943	6760294.502556	Pinus mugo
617268.713698	6760291.877697	Pinus mugo
617267.92617	6760290.30183	Pinus mugo
617269.763959	6760290.039335	Pinus mugo
617252.698667	6760281.638578	Pinus mugo
617253.223939	6760284.001582	Pinus mugo
617254.536158	6760282.950778	Pinus mugo
617251.910602	6760282.950957	Pinus mugo
617235.895548	6760276.650288	Pinus mugo
617237.99605	6760277.175332	Pinus mugo
617238.783713	6760277.962179	Pinus mugo
617239.833843	6760276.912828	Pinus mugo
617240.3589	6760276.387597	Pinus mugo
617229.857346	6760288.989232	Pinus mugo
617228.807236	6760290.039696	Pinus mugo
617228.01928	6760290.827549	Pinus mugo
617228.019479	6760302.11712	Pinus mugo
617229.069345	6760302.379091	Pinus mugo
617237.996315	6760308.418076	Pinus mugo
617238.258365	6760308.679995	Pinus mugo
617388.002174	6761275.51507	Pinus mugo
617394.848355	6761275.172415	Pinus mugo
617374.759469	6761545.923044	Pinus mugo
617352.963389	6762149.092912	Pinus mugo
617357.856591	6762151.316904	Pinus mugo
617359.190724	6762147.758709	Pinus mugo
617606.044915	6762032.425783	Pinus mugo
617588.841084	6761834.605392	Pinus mugo
617742.45978	6761838.724871	Pinus mugo
617669.325488	6761853.66947	Pinus mugo
617929.224078	6761998.852763	Pinus mugo
618005.702169	6761795.332397	Pinus mugo
618081.012751	6761723.245644	Pinus mugo
617764.533185	6761480.025321	Pinus mugo
617749.881256	6761519.29175	Pinus mugo
618088.979213	6761546.714778	Pinus mugo
618128.245654	6761890.511571	Pinus mugo
618127.980343	6761883.611889	Pinus mugo
618279.55525	6762054.259153	Pinus mugo
618194.629989	6761578.852984	Pinus mugo
618080.624607	6760753.569126	Pinus mugo
618029.893561	6760858.769961	Pinus mugo
618044.021309	6760897.813153	Pinus mugo
614315.788361	6760033.131626	Pinus mugo
618435.199136	6761799.282332	Pinus mugo
614535.183677	6761687.149738	Pinus mugo
613904.198743	6761938.435574	Pinus mugo
613906.112007	6761956.41524	Pinus mugo
618082.741502	6762082.070104	Pinus mugo
617328.960636	6763010.590668	Pinus mugo
620914.161673	6759885.63156	Pinus mugo
620903.458142	6760002.588096	Pinus mugo
621009.494992	6760175.380255	Pinus mugo
621224.800499	6759943.830924	Pinus mugo
621177.456751	6758906.083802	Pinus mugo
621756.752775	6758472.31678	Pinus mugo
621753.412082	6758473.195666	Pinus mugo
622525.423918	6758976.317201	Pinus mugo
621471.877862	6758626.402198	Pinus mugo
621479.978986	6758625.26529	Pinus mugo
621495.8979	6758623.702046	Pinus mugo
623343.611654	6758385.219142	Pinus mugo
620765.087486	6756756.913969	Pinus mugo
624367.37209	6756939.494741	Pinus mugo
622698.833773	6757892.300187	Pinus mugo
620151.892277	6756460.152088	Pinus mugo
621985.475357	6757215.236154	Pinus mugo
622298.574468	6756800.346676	Pinus mugo
622301.95052	6756790.218688	Pinus mugo
622353.269605	6756747.677575	Pinus mugo
622444.425199	6756554.913979	Pinus mugo
623055.427983	6756559.7921	Pinus mugo
622987.49811	6756560.2007	Pinus mugo
621811.963	6757357.313256	Pinus mugo
621845.59428	6757482.804276	Pinus mugo
622041.360199	6757529.486708	Pinus mugo
622076.49725	6757563.620324	Pinus mugo
622323.462637	6757602.772729	Pinus mugo
622315.933349	6757614.317861	Pinus mugo
622311.917577	6757622.349594	Pinus mugo
622097.114787	6757384.866502	Pinus mugo
622088.182205	6757380.206079	Pinus mugo
622071.09369	6757372.050724	Pinus mugo
621915.923806	6757294.861308	Pinus mugo
621842.645526	6757258.633597	Pinus mugo
621833.999987	6757253.281885	Pinus mugo
621869.815552	6757262.338619	Pinus mugo
621877.226233	6757265.220854	Pinus mugo
621983.026394	6757318.326576	Pinus mugo
621990.024962	6757322.031179	Pinus mugo
622014.725529	6757318.738597	Pinus mugo
622135.757839	6757392.016138	Pinus mugo
622144.814886	6757396.544973	Pinus mugo
622418.785825	6757485.173805	Pinus mugo
622553.611229	6757465.33398	Pinus mugo
622447.644503	6757531.168188	Pinus mugo
622432.555545	6757730.361932	Pinus mugo
623042.887253	6757684.8872	Pinus mugo
622857.377699	6756752.548339	Pinus mugo
622846.261107	6756738.427469	Pinus mugo
624161.910126	6757059.383044	Pinus mugo
624213.34717	6756879.352773	Pinus mugo
624158.914516	6756845.566952	Pinus mugo
624116.681865	6756841.187255	Pinus mugo
624101.665744	6756847.131164	Pinus mugo
624302.064614	6756978.132762	Pinus mugo
624508.986142	6757079.736209	Pinus mugo
624407.274717	6757091.121194	Pinus mugo
624338.621497	6756900.549651	Pinus mugo
624279.733242	6756832.266679	Pinus mugo
624602.243811	6757346.998331	Pinus mugo
625068.568043	6757618.254106	Pinus mugo
623608.04193	6757624.670933	Pinus mugo
623333.018292	6757613.598705	Pinus mugo
623385.343936	6757672.995517	Pinus mugo
624594.116902	6758416.213022	Pinus mugo
623746.233302	6757989.207322	Pinus mugo
623709.419631	6758140.671204	Pinus mugo
623750.252804	6758302.452528	Pinus mugo
623496.214905	6758900.776799	Pinus mugo
623481.012933	6758801.635966	Pinus mugo
622132.010142	6758334.857117	Pinus mugo
621262.714666	6758360.206905	Pinus mugo
621638.559333	6757171.844018	Pinus mugo
621662.283439	6757155.185621	Pinus mugo
620759.324022	6757137.864176	Pinus mugo
620693.769399	6757073.588714	Pinus mugo
622139.840158	6758293.741439	Pinus mugo
623096.483391	6758109.586859	Pinus mugo
618757.010443	6759458.428543	Pinus pinea
618759.163171	6759454.98281	Pinus pinea
619268.580577	6759534.393166	Pinus pinea
619611.152142	6759746.640605	Pinus pinea
620092.618783	6759522.208673	Pinus pinea
618985.715778	6760092.233057	Pinus pinea
620179.895277	6759905.328284	Pinus pinea
620181.951042	6759904.767038	Pinus pinea
620185.502383	6759903.085381	Pinus pinea
620310.741338	6759902.33807	Pinus pinea
620300.274017	6759871.869416	Pinus pinea
620295.600604	6759858.223874	Pinus pinea
620295.226861	6759856.540896	Pinus pinea
620506.449835	6759660.552651	Pinus pinea
619923.096557	6761375.092206	Pinus pinea
617605.715598	6759918.058929	Pinus pinea
618229.514881	6758449.354167	Pinus pinea
617834.075953	6758565.162481	Pinus pinea
618673.386005	6758315.604257	Pinus pinea
618680.582106	6758317.308618	Pinus pinea
618611.409405	6758710.240146	Pinus pinea
618646.990381	6758699.392089	Pinus pinea
619824.914116	6758821.852671	Pinus pinea
619852.972703	6758836.120034	Pinus pinea
619107.825115	6759606.286996	Pinus pinea
618986.358035	6759821.756119	Pinus pinea
618805.496409	6759615.597873	Pinus pinea
618918.887238	6759521.186735	Pinus pinea
618754.323576	6759460.129151	Pinus pinea
618501.166957	6759150.406839	Pinus pinea
618503.266186	6759194.861164	Pinus pinea
618519.372514	6759145.775691	Pinus pinea
618773.80631	6759098.654328	Pinus pinea
618758.901798	6759114.732027	Pinus pinea
618771.879634	6759093.471204	Pinus pinea
618767.249554	6759093.463866	Pinus pinea
618776.810613	6759101.658953	Pinus pinea
619471.916093	6759941.062096	Pinus pinea
619466.027918	6759980.16513	Pinus pinea
619929.430952	6759850.913628	Pinus pinea
618949.618837	6760042.86708	Pinus pinea
618938.765419	6760033.046988	Pinus pinea
618997.104743	6760111.804047	Pinus pinea
618126.287316	6760269.953863	Pinus pinea
618111.751625	6760273.5874	Pinus pinea
618118.655963	6760270.679948	Pinus pinea
618084.538158	6760365.333171	Pinus pinea
617920.640484	6760703.935152	Pinus pinea
617953.092857	6760707.133965	Pinus pinea
619565.549616	6760213.1923	Pinus pinea
619660.064031	6760324.93533	Pinus pinea
619423.402039	6760635.784109	Pinus pinea
620057.00016	6760699.127736	Pinus pinea
620720.441562	6759671.820099	Pinus pinea
620487.933828	6759431.926319	Pinus pinea
620484.518877	6759429.460892	Pinus pinea
620566.105633	6759307.0123	Pinus pinea
620331.005896	6759331.395096	Pinus pinea
620352.945714	6759318.858008	Pinus pinea
620440.314342	6759467.344907	Pinus pinea
620142.953941	6758260.160775	Pinus pinea
619927.548587	6758105.752643	Pinus pinea
620696.926928	6758305.650559	Pinus pinea
620699.163699	6758281.786027	Pinus pinea
620700.953986	6758279.10158	Pinus pinea
620827.882064	6758385.149079	Pinus pinea
620821.43301	6757970.164489	Pinus pinea
619455.000345	6757799.623401	Pinus pinea
619318.271353	6757578.146544	Pinus pinea
618841.612848	6757853.50753	Pinus pinea
617446.000528	6758299.841187	Pinus pinea
617381.972321	6758203.797984	Pinus pinea
617314.444758	6759046.805996	Pinus pinea
617315.852431	6758106.62132	Pinus pinea
620702.021475	6757669.348333	Pinus pinea
620423.066687	6757100.881051	Pinus pinea
620285.212821	6757973.905166	Pinus pinea
620288.003779	6757976.231106	Pinus pinea
620257.765896	6757638.495242	Pinus pinea
620037.882283	6757818.694576	Pinus pinea
617379.213287	6757619.159262	Pinus pinea
617197.548584	6757366.15013	Pinus pinea
620566.678907	6756803.022571	Pinus pinea
620404.063358	6756695.29781	Pinus pinea
620213.817381	6756786.535262	Pinus pinea
619648.754433	6757099.975482	Pinus pinea
619670.029484	6756732.232763	Pinus pinea
619554.930647	6756721.33961	Pinus pinea
619639.066377	6756443.637082	Pinus pinea
619742.944121	6756637.142149	Pinus pinea
619835.095847	6756545.022603	Pinus pinea
620475.653399	6756231.272823	Pinus pinea
619355.479118	6757003.684169	Pinus pinea
617166.823298	6757134.97854	Pinus pinea
616581.599348	6756309.740656	Pinus pinea
616403.866259	6756407.242013	Pinus pinea
618671.197695	6756563.450039	Pinus pinea
619477.253573	6757997.585231	Pinus pinea
616643.325629	6759223.625307	Pinus pinea
616593.12705	6759121.517078	Pinus pinea
616270.301894	6758957.121799	Pinus pinea
616268.135845	6758957.122552	Pinus pinea
616269.399442	6758959.108251	Pinus pinea
616276.980938	6758965.967229	Pinus pinea
614956.724132	6759550.680432	Pinus pinea
614993.627028	6759434.051929	Pinus pinea
615346.371698	6759848.876243	Pinus pinea
615086.324312	6759828.979798	Pinus pinea
615706.579208	6759800.508337	Pinus pinea
615758.55624	6759886.251504	Pinus pinea
616487.513282	6760005.142476	Pinus pinea
615618.200286	6760090.331227	Pinus pinea
615659.837854	6760062.791068	Pinus pinea
616131.23629	6760104.862936	Pinus pinea
616130.140775	6760104.862963	Pinus pinea
615670.780156	6760308.558856	Pinus pinea
615700.707141	6761035.842956	Pinus pinea
616277.502525	6761720.669397	Pinus pinea
616183.234466	6761987.523304	Pinus pinea
616623.323421	6762040.674403	Pinus pinea
616788.072027	6761850.335281	Pinus pinea
617180.314816	6760678.878502	Pinus pinea
617290.539736	6760586.64192	Pinus pinea
617852.151244	6761297.902785	Pinus pinea
617737.867042	6761478.41377	Pinus pinea
618076.556826	6761583.025584	Pinus pinea
618275.476551	6761970.779599	Pinus pinea
614879.32025	6759462.948712	Pinus pinea
614347.317117	6759961.637373	Pinus pinea
618456.26965	6761396.172677	Pinus pinea
618382.34067	6761828.843279	Pinus pinea
621525.130388	6759812.510304	Pinus pinea
621811.27427	6759692.845024	Pinus pinea
621776.583495	6759626.803285	Pinus pinea
621473.384297	6759071.55851	Pinus pinea
621679.537235	6758924.690676	Pinus pinea
621990.246481	6759371.872792	Pinus pinea
621486.069362	6759137.240118	Pinus pinea
621392.28383	6759168.987365	Pinus pinea
621744.051299	6759457.191471	Pinus pinea
621739.424679	6759464.901761	Pinus pinea
622411.236359	6759128.078621	Pinus pinea
623391.684655	6758309.819933	Pinus pinea
621986.649507	6756566.43532	Pinus pinea
621964.559024	6757243.753224	Pinus pinea
622862.263824	6757526.575596	Pinus pinea
620728.283422	6756743.054332	Pinus pinea
620962.18927	6756636.922153	Pinus pinea
621788.104208	6757060.87487	Pinus pinea
621785.747791	6757059.695957	Pinus pinea
621859.710489	6756688.547578	Pinus pinea
622407.792727	6757679.573067	Pinus pinea
622255.257975	6757537.229213	Pinus pinea
622504.499888	6758139.203454	Pinus pinea
622474.699964	6757469.392172	Pinus pinea
622430.409456	6757763.093412	Pinus pinea
622433.62874	6757764.703515	Pinus pinea
622376.750186	6757780.264928	Pinus pinea
622705.377747	6757953.402609	Pinus pinea
622687.266515	6758255.14845	Pinus pinea
622572.792733	6758486.422779	Pinus pinea
623048.447878	6758362.649698	Pinus pinea
623225.13523	6758174.453998	Pinus pinea
622936.912403	6757615.546047	Pinus pinea
622850.564134	6756916.326112	Pinus pinea
624374.36693	6756758.255849	Pinus pinea
624374.366474	6756750.235972	Pinus pinea
624389.948014	6756802.937236	Pinus pinea
623754.992912	6756829.992546	Pinus pinea
624591.247757	6757247.746338	Pinus pinea
624401.76534	6757414.106012	Pinus pinea
624302.618966	6757395.131704	Pinus pinea
623466.661566	6757765.273104	Pinus pinea
623417.517222	6757640.822405	Pinus pinea
623406.910501	6757645.771878	Pinus pinea
624742.520451	6758320.948304	Pinus pinea
623398.925517	6758079.92956	Pinus pinea
623305.87441	6758097.694447	Pinus pinea
623231.945318	6758177.935825	Pinus pinea
623232.621138	6758187.732787	Pinus pinea
625385.60671	6758608.49883	Pinus pinea
625390.460479	6758604.501342	Pinus pinea
625389.604584	6758586.797613	Pinus pinea
625391.603222	6758597.648205	Pinus pinea
625385.321566	6758602.787239	Pinus pinea
623226.655791	6758995.439495	Pinus pinea
622735.981026	6759542.49701	Pinus pinea
621193.514044	6757213.40581	Pinus pinea
621179.856485	6757209.422189	Pinus pinea
620878.414195	6757572.472054	Pinus pinea
620110.355673	6759936.862551	Cedrus atlantica/Cedrus libani
620111.553278	6759936.349582	Cedrus atlantica/Cedrus libani
620113.435714	6759934.295991	Cedrus atlantica/Cedrus libani
620113.777895	6759931.386473	Cedrus atlantica/Cedrus libani
620115.318216	6759932.412426	Cedrus atlantica/Cedrus libani
620114.634132	6759930.701436	Cedrus atlantica/Cedrus libani
620117.200969	6759931.04338	Cedrus atlantica/Cedrus libani
620116.516296	6759929.674672	Cedrus atlantica/Cedrus libani
620119.939464	6759929.503827	Cedrus atlantica/Cedrus libani
620121.308344	6759927.962829	Cedrus atlantica/Cedrus libani
620122.677987	6759926.422932	Cedrus atlantica/Cedrus libani
620124.560666	6759924.882753	Cedrus atlantica/Cedrus libani
620128.154408	6759922.143661	Cedrus atlantica/Cedrus libani
620130.892988	6759920.775249	Cedrus atlantica/Cedrus libani
620132.775437	6759918.721665	Cedrus atlantica/Cedrus libani
620134.828976	6759916.839123	Cedrus atlantica/Cedrus libani
620137.054042	6759914.44307	Cedrus atlantica/Cedrus libani
620139.62129	6759912.389103	Cedrus atlantica/Cedrus libani
620141.674911	6759910.677699	Cedrus atlantica/Cedrus libani
620143.728612	6759909.137432	Cedrus atlantica/Cedrus libani
620145.611224	6759907.426124	Cedrus atlantica/Cedrus libani
620143.044238	6759908.452153	Cedrus atlantica/Cedrus libani
620142.01703	6759907.597047	Cedrus atlantica/Cedrus libani
620292.609958	6759919.721297	Cedrus atlantica/Cedrus libani
620294.665811	6759871.495164	Cedrus deodara
620521.403561	6759773.921249	Cedrus atlantica/Cedrus libani
620544.208712	6759779.529194	Cedrus atlantica/Cedrus libani
621145.765054	6760785.370808	Cedrus atlantica/Cedrus libani
620219.18432	6761100.755625	Cedrus atlantica/Cedrus libani
619882.283976	6760904.29133	Cedrus deodara
619843.906137	6760906.406649	Cedrus atlantica/Cedrus libani
620118.020646	6759928.266302	Cedrus atlantica/Cedrus libani
620110.655758	6759934.649263	Cedrus atlantica/Cedrus libani
620119.00252	6759926.547186	Cedrus atlantica/Cedrus libani
620120.721078	6759925.074794	Cedrus atlantica/Cedrus libani
620123.667056	6759922.864554	Cedrus atlantica/Cedrus libani
620125.876998	6759921.392174	Cedrus atlantica/Cedrus libani
620128.576883	6759919.427529	Cedrus atlantica/Cedrus libani
620130.295511	6759917.463955	Cedrus atlantica/Cedrus libani
620132.75032	6759916.481668	Cedrus atlantica/Cedrus libani
620134.223393	6759913.535717	Cedrus atlantica/Cedrus libani
620136.923978	6759912.063363	Cedrus atlantica/Cedrus libani
619599.014085	6760918.610946	Cedrus deodara
619671.741375	6760869.509657	Cedrus atlantica/Cedrus libani
619299.07383	6760724.85739	Cedrus deodara
619236.881632	6760391.44365	Cedrus atlantica/Cedrus libani
619232.085656	6760391.842741	Cedrus atlantica/Cedrus libani
619212.900032	6760303.511904	Cedrus atlantica/Cedrus libani
619100.460398	6760522.709876	Cedrus atlantica/Cedrus libani
619033.605882	6760354.42802	Cedrus atlantica/Cedrus libani
619037.673005	6760351.631737	Cedrus atlantica/Cedrus libani
619041.231373	6760349.09026	Cedrus atlantica/Cedrus libani
619043.519816	6760347.818642	Cedrus atlantica/Cedrus libani
619044.53632	6760346.038853	Cedrus atlantica/Cedrus libani
619049.619988	6760342.226241	Cedrus atlantica/Cedrus libani
619023.169596	6760360.790107	Cedrus atlantica/Cedrus libani
618909.064944	6760578.811256	Cedrus deodara
618897.575653	6760575.571001	Cedrus atlantica/Cedrus libani
618893.74631	6760607.68205	Cedrus deodara
618830.99693	6760564.965541	Cedrus deodara
618788.574938	6760591.184942	Cedrus atlantica/Cedrus libani
618717.870801	6760608.860923	Cedrus deodara
619493.235786	6761183.141829	Cedrus atlantica/Cedrus libani
619548.508899	6761190.894069	Cedrus deodara
619553.663342	6761226.872781	Cedrus atlantica/Cedrus libani
619547.36102	6761230.310442	Cedrus atlantica/Cedrus libani
619506.693109	6761310.816178	Cedrus deodara
619572.119613	6761292.031328	Cedrus deodara
619638.842606	6761440.37509	Cedrus atlantica/Cedrus libani
619638.842354	6761441.670856	Cedrus atlantica/Cedrus libani
619639.166053	6761443.290036	Cedrus atlantica/Cedrus libani
619639.490427	6761445.232592	Cedrus atlantica/Cedrus libani
619639.813944	6761447.824152	Cedrus atlantica/Cedrus libani
619639.814186	6761450.415675	Cedrus atlantica/Cedrus libani
619640.137758	6761452.682738	Cedrus atlantica/Cedrus libani
619640.138127	6761454.626377	Cedrus atlantica/Cedrus libani
619402.398838	6761582.402512	Cedrus deodara
619547.265785	6761678.521358	Cedrus atlantica/Cedrus libani
619464.84374	6761776.416011	Cedrus atlantica/Cedrus libani
619019.718561	6760963.453271	Cedrus atlantica/Cedrus libani
617840.058166	6759914.018452	Cedrus deodara
617695.14285	6760331.795023	Cedrus atlantica/Cedrus libani
617663.358131	6760376.239165	Cedrus deodara
617563.426229	6760348.764476	Cedrus atlantica/Cedrus libani
617459.99187	6760406.676296	Cedrus deodara
617670.592426	6760414.947621	Cedrus atlantica/Cedrus libani
617662.256662	6760659.799731	Cedrus atlantica/Cedrus libani
617656.315589	6760669.396462	Cedrus atlantica/Cedrus libani
617803.45283	6759336.110666	Cedrus atlantica/Cedrus libani
617935.338633	6758711.112056	Cedrus atlantica/Cedrus libani
618139.91307	6758735.67714	Cedrus deodara
618226.091346	6758531.707062	Cedrus deodara
617814.517828	6758860.273411	Cedrus atlantica/Cedrus libani
617771.76449	6759084.953177	Cedrus deodara
617778.359488	6759104.283038	Cedrus atlantica/Cedrus libani
617606.893462	6759387.179238	Cedrus atlantica/Cedrus libani
617603.709164	6759393.77474	Cedrus atlantica/Cedrus libani
617763.359806	6758795.27569	Cedrus deodara
617762.210845	6758701.855536	Cedrus deodara
617874.901766	6758478.477715	Cedrus atlantica/Cedrus libani
617885.966346	6759337.773621	Cedrus deodara
618443.107616	6758513.782871	Cedrus deodara
618463.91426	6758657.099575	Cedrus deodara
618515.350553	6758791.370731	Cedrus atlantica/Cedrus libani
618530.927916	6758811.167346	Cedrus atlantica/Cedrus libani
618648.365738	6758716.247819	Cedrus deodara
618816.57873	6758409.748552	Cedrus deodara
618845.818699	6758496.778796	Cedrus atlantica/Cedrus libani
618825.522594	6758494.371081	Cedrus deodara
618813.826799	6758491.61944	Cedrus atlantica/Cedrus libani
619243.337582	6758491.712838	Cedrus deodara
618956.955722	6758437.669835	Cedrus atlantica/Cedrus libani
619051.849114	6758458.520826	Cedrus deodara
619345.890224	6758446.180762	Cedrus atlantica/Cedrus libani
619292.273649	6758474.691648	Cedrus deodara
619153.550922	6758316.819889	Cedrus atlantica/Cedrus libani
619078.232022	6758310.010682	Cedrus deodara
618977.38067	6758335.543338	Cedrus atlantica/Cedrus libani
618813.977418	6758510.86128	Cedrus atlantica/Cedrus libani
618787.126064	6758618.617798	Cedrus atlantica/Cedrus libani
618878.167037	6758606.858713	Cedrus deodara
618874.472102	6758625.33668	Cedrus atlantica/Cedrus libani
618862.041702	6758635.079099	Cedrus atlantica/Cedrus libani
618869.432724	6758663.633823	Cedrus deodara
618864.057798	6758665.64917	Cedrus deodara
618858.346343	6758666.657892	Cedrus deodara
618791.157173	6758807.082183	Cedrus deodara
618903.698958	6758614.922102	Cedrus deodara
618878.167	6758603.16373	Cedrus deodara
618879.846684	6758590.062048	Cedrus deodara
619245.049061	6758551.618076	Cedrus deodara
618985.276664	6758649.568241	Cedrus atlantica/Cedrus libani
618941.478773	6758746.351974	Cedrus atlantica/Cedrus libani
619063.150306	6758672.913571	Cedrus atlantica/Cedrus libani
618974.463401	6758841.045964	Cedrus atlantica/Cedrus libani
619003.083194	6758860.891311	Cedrus atlantica/Cedrus libani
619036.926164	6758943.19985	Cedrus deodara
619140.890454	6759123.958008	Cedrus atlantica/Cedrus libani
619148.112312	6759122.829937	Cedrus atlantica/Cedrus libani
619153.754496	6759116.961716	Cedrus atlantica/Cedrus libani
619144.275955	6759046.549017	Cedrus deodara
619456.663116	6759171.63059	Cedrus atlantica/Cedrus libani
619439.740274	6759152.547808	Cedrus deodara
619647.497529	6759045.968849	Cedrus atlantica/Cedrus libani
619617.972125	6759011.401691	Cedrus deodara
619615.811888	6759009.962036	Cedrus deodara
619721.086522	6759045.347678	Cedrus deodara
619619.271808	6758899.24757	Cedrus atlantica/Cedrus libani
619764.517431	6758789.039275	Cedrus atlantica/Cedrus libani
619760.236977	6758804.257497	Cedrus atlantica/Cedrus libani
619795.428932	6758793.319439	Cedrus atlantica/Cedrus libani
619772.126403	6758901.748812	Cedrus deodara
619911.943283	6758902.699712	Cedrus atlantica/Cedrus libani
619825.390288	6758977.838897	Cedrus deodara
619789.246909	6759010.177314	Cedrus atlantica/Cedrus libani
619792.575998	6758760.504593	Cedrus atlantica/Cedrus libani
619540.691713	6759294.36172	Cedrus deodara
619515.108191	6759292.302745	Cedrus atlantica/Cedrus libani
619472.735234	6759386.934167	Cedrus atlantica/Cedrus libani
619539.394411	6758630.446596	Cedrus deodara
619432.81182	6758616.401788	Cedrus deodara
619310.444953	6758583.095367	Cedrus atlantica/Cedrus libani
619304.273725	6758566.727428	Cedrus deodara
619223.502278	6758367.34874	Cedrus deodara
619221.355429	6758353.931767	Cedrus atlantica/Cedrus libani
619648.663677	6759279.745189	Cedrus deodara
619755.013391	6759397.290062	Cedrus atlantica/Cedrus libani
619833.965907	6759566.094675	Cedrus deodara
619816.289702	6759665.963264	Cedrus deodara
619917.926301	6759658.893275	Cedrus deodara
619940.315493	6759614.703773	Cedrus atlantica/Cedrus libani
619919.10496	6759609.695475	Cedrus deodara
620096.067866	6759278.579292	Cedrus atlantica/Cedrus libani
619954.084011	6759388.066525	Cedrus deodara
619936.984381	6759404.639998	Cedrus atlantica/Cedrus libani
619969.605197	6759440.68032	Cedrus deodara
620112.927504	6759553.524827	Cedrus atlantica/Cedrus libani
620173.95649	6759250.702588	Cedrus atlantica/Cedrus libani
620161.873217	6759218.344751	Cedrus deodara
620078.758304	6759143.504041	Cedrus atlantica/Cedrus libani
620077.166754	6759137.666978	Cedrus atlantica/Cedrus libani
619996.247312	6759017.215471	Cedrus atlantica/Cedrus libani
619821.938262	6759083.809104	Cedrus deodara
619955.123812	6759568.795902	Cedrus deodara
619365.415974	6759571.433813	Cedrus atlantica/Cedrus libani
619603.151406	6759432.248135	Cedrus atlantica/Cedrus libani
619640.26615	6759401.142069	Cedrus atlantica/Cedrus libani
619556.612696	6759574.204014	Cedrus atlantica/Cedrus libani
619552.619802	6759557.483758	Cedrus deodara
619568.841077	6759562.475455	Cedrus atlantica/Cedrus libani
619603.778171	6759573.954086	Cedrus atlantica/Cedrus libani
619633.139169	6759628.15754	Cedrus atlantica/Cedrus libani
619240.605434	6759786.814343	Cedrus atlantica/Cedrus libani
619161.031585	6759818.796223	Cedrus deodara
619145.040339	6759822.984998	Cedrus deodara
619151.331146	6759596.682236	Cedrus atlantica/Cedrus libani
619255.843562	6759292.31911	Cedrus deodara
619091.599867	6759287.098323	Cedrus atlantica/Cedrus libani
619104.961993	6759448.390272	Cedrus atlantica/Cedrus libani
619229.497999	6759413.796924	Cedrus atlantica/Cedrus libani
619255.60013	6759512.544271	Cedrus atlantica/Cedrus libani
619266.607043	6759508.456289	Cedrus deodara
618854.440362	6759860.374783	Cedrus atlantica/Cedrus libani
618854.440374	6759862.491774	Cedrus deodara
618688.449724	6759733.992025	Cedrus atlantica/Cedrus libani
618629.491113	6759778.135393	Cedrus deodara
618629.793889	6759802.021539	Cedrus atlantica/Cedrus libani
618889.726033	6759852.859274	Cedrus atlantica/Cedrus libani
618995.417111	6759778.573975	Cedrus atlantica/Cedrus libani
619042.644102	6759711.34185	Cedrus deodara
619035.5354	6759694.171289	Cedrus deodara
618995.399742	6759656.964631	Cedrus deodara
618919.229152	6759664.874896	Cedrus atlantica/Cedrus libani
618860.344307	6759750.420086	Cedrus deodara
618878.801032	6759755.693619	Cedrus atlantica/Cedrus libani
618746.680938	6759676.779524	Cedrus atlantica/Cedrus libani
618930.824239	6759526.586767	Cedrus atlantica/Cedrus libani
618718.339686	6759450.691376	Cedrus atlantica/Cedrus libani
618488.280602	6759576.043688	Cedrus atlantica/Cedrus libani
618520.72497	6759470.157002	Cedrus deodara
618679.956459	6759447.347826	Cedrus deodara
618698.381262	6759427.151839	Cedrus atlantica/Cedrus libani
618549.600967	6759304.826449	Cedrus deodara
618356.00983	6759884.241905	Cedrus deodara
618343.694876	6759886.481664	Cedrus atlantica/Cedrus libani
618388.369626	6759568.444418	Cedrus deodara
618425.096262	6759578.459997	Cedrus deodara
618459.487777	6759493.348065	Cedrus deodara
618457.566654	6759463.088925	Cedrus deodara
618664.53633	6759154.976533	Cedrus deodara
618566.781771	6759257.772098	Cedrus atlantica/Cedrus libani
618560.033792	6759254.960416	Cedrus atlantica/Cedrus libani
618555.535081	6759260.021082	Cedrus atlantica/Cedrus libani
618928.998837	6759223.644152	Cedrus deodara
618550.153888	6758933.59661	Cedrus deodara
618536.071487	6758935.804777	Cedrus deodara
618622.497743	6759066.963326	Cedrus deodara
618622.497655	6759063.926208	Cedrus deodara
618681.588252	6758855.730223	Cedrus atlantica/Cedrus libani
618688.491291	6758855.72949	Cedrus atlantica/Cedrus libani
618708.095964	6758856.558241	Cedrus atlantica/Cedrus libani
618717.207928	6758866.222968	Cedrus atlantica/Cedrus libani
618716.655766	6758868.430904	Cedrus atlantica/Cedrus libani
618645.968025	6759069.172062	Cedrus deodara
618738.293077	6759104.664463	Cedrus atlantica/Cedrus libani
618748.133061	6759073.314213	Cedrus deodara
618770.800643	6759068.604585	Cedrus deodara
618709.752114	6758969.215431	Cedrus deodara
618762.215623	6758957.34298	Cedrus deodara
618765.556548	6758951.379409	Cedrus atlantica/Cedrus libani
618733.375528	6759111.21987	Cedrus deodara
618877.066724	6759156.567181	Cedrus atlantica/Cedrus libani
618944.268318	6759167.221401	Cedrus atlantica/Cedrus libani
619409.236972	6759834.56558	Cedrus deodara
619417.662971	6759846.415556	Cedrus deodara
619372.457379	6759856.305	Cedrus atlantica/Cedrus libani
619303.208861	6759903.287195	Cedrus deodara
619288.155128	6759905.578023	Cedrus atlantica/Cedrus libani
619297.972949	6759953.028654	Cedrus deodara
619349.677544	6759869.321833	Cedrus deodara
619448.216831	6759806.262012	Cedrus atlantica/Cedrus libani
619413.120646	6759846.828806	Cedrus atlantica/Cedrus libani
619456.748772	6759978.820554	Cedrus atlantica/Cedrus libani
619497.664141	6760010.721118	Cedrus atlantica/Cedrus libani
619336.993394	6760120.075833	Cedrus deodara
619669.26418	6759998.662335	Cedrus deodara
619662.064163	6760004.553546	Cedrus deodara
619754.356627	6760009.789831	Cedrus atlantica/Cedrus libani
619701.991747	6759963.971299	Cedrus deodara
619695.119521	6759947.934678	Cedrus atlantica/Cedrus libani
619578.308701	6759900.507257	Cedrus deodara
619719.017298	6759801.289323	Cedrus deodara
619797.619002	6759881.362904	Cedrus atlantica/Cedrus libani
619588.328816	6759896.107716	Cedrus deodara
619993.311663	6759897.429095	Cedrus deodara
619888.496827	6759949.21667	Cedrus deodara
620031.759312	6759754.45386	Cedrus deodara
620243.886388	6759711.666767	Cedrus deodara
620367.513879	6759623.046125	Cedrus deodara
620035.073703	6759718.173483	Cedrus atlantica/Cedrus libani
619057.618029	6760032.190809	Cedrus deodara
619126.16081	6759868.190788	Cedrus atlantica/Cedrus libani
618995.378006	6760241.896748	Cedrus deodara
618991.602482	6760227.170783	Cedrus deodara
618988.581964	6760219.242167	Cedrus deodara
618986.693546	6760210.935717	Cedrus deodara
618970.836169	6760396.512413	Cedrus atlantica/Cedrus libani
618966.304724	6760391.98065	Cedrus atlantica/Cedrus libani
618971.591327	6760386.694951	Cedrus atlantica/Cedrus libani
618975.366339	6760383.674826	Cedrus atlantica/Cedrus libani
618971.293769	6760390.851909	Cedrus atlantica/Cedrus libani
618975.976591	6760392.652281	Cedrus atlantica/Cedrus libani
618964.089422	6760396.615151	Cedrus atlantica/Cedrus libani
619203.35253	6760164.154561	Cedrus atlantica/Cedrus libani
618770.830414	6760313.50816	Cedrus atlantica/Cedrus libani
618762.73641	6760378.255322	Cedrus atlantica/Cedrus libani
618813.031214	6760435.488176	Cedrus deodara
618702.614068	6760478.845291	Cedrus atlantica/Cedrus libani
618668.657494	6760398.16985	Cedrus deodara
618653.62347	6760533.063956	Cedrus atlantica/Cedrus libani
618621.268844	6760190.556903	Cedrus spp.
618643.819269	6760182.059951	Cedrus atlantica/Cedrus libani
618678.117216	6760201.786546	Cedrus atlantica/Cedrus libani
618318.678157	6760022.64366	Cedrus atlantica/Cedrus libani
618550.408522	6760086.655852	Cedrus deodara
618545.759997	6760076.285125	Cedrus deodara
618444.198637	6760084.152423	Cedrus atlantica/Cedrus libani
618539.451282	6760332.93555	Cedrus atlantica/Cedrus libani
618388.449713	6760118.100156	Cedrus atlantica/Cedrus libani
618378.640448	6760098.481772	Cedrus atlantica/Cedrus libani
618328.473634	6760101.564677	Cedrus deodara
618213.142126	6759950.545356	Cedrus atlantica/Cedrus libani
618217.217732	6759938.94592	Cedrus deodara
618369.489044	6760271.669901	Cedrus deodara
618392.544605	6760470.925345	Cedrus deodara
618425.953116	6760513.58086	Cedrus atlantica/Cedrus libani
618419.092158	6760521.93266	Cedrus atlantica/Cedrus libani
618539.993007	6760433.85387	Cedrus atlantica/Cedrus libani
618162.391622	6760066.228582	Cedrus atlantica/Cedrus libani
618154.556182	6760066.474041	Cedrus deodara
618113.907673	6759943.058101	Cedrus deodara
618097.991071	6759963.137829	Cedrus deodara
618121.926687	6760219.169786	Cedrus deodara
618120.654257	6760236.431271	Cedrus atlantica/Cedrus libani
618078.865223	6760242.97164	Cedrus deodara
618027.367127	6760419.864108	Cedrus atlantica/Cedrus libani
618317.302279	6760588.568054	Cedrus atlantica/Cedrus libani
618296.525714	6760465.869882	Cedrus deodara
618216.886994	6760400.175863	Cedrus atlantica/Cedrus libani
618245.705098	6760385.611695	Cedrus atlantica/Cedrus libani
618259.650353	6760508.943342	Cedrus deodara
618147.783399	6760344.088169	Cedrus atlantica/Cedrus libani
618156.150611	6760469.898515	Cedrus deodara
618109.380274	6759932.062602	Cedrus deodara
619315.174305	6760259.082402	Cedrus atlantica/Cedrus libani
619326.67685	6760259.990708	Cedrus atlantica/Cedrus libani
619318.806698	6760324.467233	Cedrus deodara
619318.806668	6760330.521503	Cedrus atlantica/Cedrus libani
619391.287481	6760381.143527	Cedrus atlantica/Cedrus libani
619334.759576	6760493.452925	Cedrus deodara
619614.976777	6760286.249457	Cedrus deodara
619586.231322	6760236.117056	Cedrus atlantica/Cedrus libani
619644.872266	6760283.719348	Cedrus atlantica/Cedrus libani
619680.517226	6760154.709479	Cedrus atlantica/Cedrus libani
619680.747133	6760151.03023	Cedrus atlantica/Cedrus libani
619682.356762	6760145.740829	Cedrus atlantica/Cedrus libani
619681.666927	6760144.821197	Cedrus atlantica/Cedrus libani
619685.576337	6760145.051314	Cedrus atlantica/Cedrus libani
619687.645749	6760144.130764	Cedrus atlantica/Cedrus libani
619689.715324	6760143.441359	Cedrus atlantica/Cedrus libani
619683.966689	6760150.339602	Cedrus atlantica/Cedrus libani
619685.806498	6760153.559478	Cedrus atlantica/Cedrus libani
619686.955805	6760150.109964	Cedrus atlantica/Cedrus libani
619690.175761	6760153.559966	Cedrus atlantica/Cedrus libani
619691.095214	6760150.340285	Cedrus atlantica/Cedrus libani
619694.085179	6760152.639913	Cedrus atlantica/Cedrus libani
619695.695068	6760150.109823	Cedrus atlantica/Cedrus libani
619697.534331	6760150.11033	Cedrus atlantica/Cedrus libani
619699.833955	6760145.970602	Cedrus atlantica/Cedrus libani
619700.293752	6760149.190387	Cedrus atlantica/Cedrus libani
619700.293706	6760151.489628	Cedrus atlantica/Cedrus libani
619702.363912	6760148.269832	Cedrus atlantica/Cedrus libani
619719.380815	6760140.911439	Cedrus atlantica/Cedrus libani
619735.478387	6760138.151868	Cedrus atlantica/Cedrus libani
619738.467908	6760133.782729	Cedrus atlantica/Cedrus libani
619735.938477	6760134.702856	Cedrus atlantica/Cedrus libani
619734.558615	6760134.932786	Cedrus atlantica/Cedrus libani
619732.949185	6760135.852613	Cedrus atlantica/Cedrus libani
619730.879023	6760135.62187	Cedrus atlantica/Cedrus libani
619728.349884	6760137.002067	Cedrus atlantica/Cedrus libani
619725.360324	6760136.541585	Cedrus atlantica/Cedrus libani
619721.680749	6760137.231786	Cedrus atlantica/Cedrus libani
619715.472039	6760139.302192	Cedrus atlantica/Cedrus libani
619711.332135	6760140.680994	Cedrus atlantica/Cedrus libani
619706.273142	6760142.29124	Cedrus atlantica/Cedrus libani
619692.245491	6760142.521202	Cedrus atlantica/Cedrus libani
619695.924313	6760141.830993	Cedrus atlantica/Cedrus libani
619697.764032	6760141.371423	Cedrus atlantica/Cedrus libani
619697.994298	6760142.980755	Cedrus atlantica/Cedrus libani
619502.904752	6760411.525532	Cedrus deodara
619785.184603	6760464.356583	Cedrus deodara
619792.814676	6760336.872054	Cedrus atlantica/Cedrus libani
619723.626942	6760633.900641	Cedrus atlantica/Cedrus libani
619621.165626	6760709.081651	Cedrus deodara
619611.014294	6760691.000569	Cedrus atlantica/Cedrus libani
619422.269022	6760683.07031	Cedrus deodara
619422.197404	6760663.737158	Cedrus deodara
619429.426728	6760646.627912	Cedrus deodara
619997.866382	6760354.731207	Cedrus atlantica/Cedrus libani
620084.273917	6760627.499129	Cedrus atlantica/Cedrus libani
620123.160604	6760686.550185	Cedrus atlantica/Cedrus libani
620102.637108	6760675.027601	Cedrus deodara
620100.836847	6760675.027553	Cedrus atlantica/Cedrus libani
620065.488823	6760706.368208	Cedrus deodara
620069.992646	6760708.944214	Cedrus deodara
619976.530465	6760562.248212	Cedrus atlantica/Cedrus libani
619420.158358	6760687.456509	Cedrus deodara
619396.962189	6760680.87922	Cedrus deodara
619406.309958	6760679.84016	Cedrus atlantica/Cedrus libani
619398.000992	6760674.992988	Cedrus deodara
620043.938559	6760711.579008	Cedrus deodara
620048.152142	6760336.260737	Cedrus atlantica/Cedrus libani
620094.725607	6760257.474029	Cedrus atlantica/Cedrus libani
620077.864472	6760001.458148	Cedrus atlantica/Cedrus libani
620084.762023	6760016.194666	Cedrus atlantica/Cedrus libani
620773.740046	6760236.5436	Cedrus atlantica/Cedrus libani
620778.856849	6760232.108625	Cedrus atlantica/Cedrus libani
620767.523984	6760134.792922	Cedrus atlantica/Cedrus libani
620685.695293	6760029.696174	Cedrus deodara
620662.85964	6760015.856866	Cedrus atlantica/Cedrus libani
620620.648271	6759910.673678	Cedrus deodara
620609.230013	6759909.289416	Cedrus deodara
620593.314399	6759918.977393	Cedrus atlantica/Cedrus libani
620621.779443	6759908.883738	Cedrus deodara
620623.460456	6759908.163224	Cedrus deodara
620620.579139	6759907.202979	Cedrus deodara
620623.220248	6759907.683052	Cedrus deodara
620622.019444	6759906.963554	Cedrus deodara
620610.255616	6759907.923181	Cedrus deodara
620608.574872	6759907.443517	Cedrus deodara
620609.535236	6759906.722701	Cedrus deodara
620606.395096	6759701.924511	Cedrus atlantica/Cedrus libani
620688.601377	6759556.905749	Cedrus atlantica/Cedrus libani
620811.620883	6759658.505202	Cedrus atlantica/Cedrus libani
621067.213174	6759565.589208	Cedrus atlantica/Cedrus libani
621077.974536	6759122.698644	Cedrus deodara
620964.245706	6759012.428085	Cedrus deodara
620676.636083	6759490.095753	Cedrus atlantica/Cedrus libani
620659.619315	6759488.475551	Cedrus atlantica/Cedrus libani
620347.337403	6759236.302778	Cedrus deodara
620340.034672	6759248.254278	Cedrus atlantica/Cedrus libani
620631.835544	6759275.807187	Cedrus atlantica/Cedrus libani
620634.158879	6759260.537026	Cedrus deodara
620650.093442	6759219.041001	Cedrus atlantica/Cedrus libani
620655.072761	6759185.180194	Cedrus deodara
620671.339792	6759215.056804	Cedrus deodara
620665.364323	6759226.675544	Cedrus atlantica/Cedrus libani
620654.741437	6759266.512039	Cedrus atlantica/Cedrus libani
620491.417068	6759182.130591	Cedrus atlantica/Cedrus libani
620531.136029	6759145.736599	Cedrus deodara
620454.191087	6759001.067421	Cedrus deodara
620656.594116	6759022.158342	Cedrus deodara
620771.930407	6759043.966449	Cedrus atlantica/Cedrus libani
620555.107335	6758914.142354	Cedrus atlantica/Cedrus libani
620368.22535	6759316.899151	Cedrus deodara
620331.005932	6759322.774942	Cedrus deodara
620260.624834	6758842.248468	Cedrus atlantica/Cedrus libani
620234.662631	6758805.302	Cedrus deodara
620230.002771	6758808.29768	Cedrus deodara
620099.191591	6758855.895326	Cedrus deodara
620047.600182	6758883.521847	Cedrus atlantica/Cedrus libani
620393.432674	6758860.222465	Cedrus deodara
620699.656634	6758850.570025	Cedrus atlantica/Cedrus libani
620695.995029	6758767.356243	Cedrus deodara
620117.515759	6758797.730917	Cedrus atlantica/Cedrus libani
620117.516048	6758791.025502	Cedrus deodara
620119.862726	6758781.640141	Cedrus deodara
619671.736646	6758519.435509	Cedrus atlantica/Cedrus libani
620052.289034	6758622.802906	Cedrus atlantica/Cedrus libani
620051.185331	6758649.489477	Cedrus atlantica/Cedrus libani
620098.382164	6758632.216291	Cedrus deodara
620484.635502	6759513.036066	Cedrus atlantica/Cedrus libani
620500.617889	6759497.484955	Cedrus atlantica/Cedrus libani
620128.071467	6758660.762685	Cedrus deodara
620128.749699	6758658.392049	Cedrus atlantica/Cedrus libani
620131.96805	6758664.828278	Cedrus atlantica/Cedrus libani
620109.777322	6758658.222323	Cedrus atlantica/Cedrus libani
620246.647274	6758701.163837	Cedrus deodara
620247.663499	6758697.437338	Cedrus atlantica/Cedrus libani
620219.205845	6758700.740477	Cedrus atlantica/Cedrus libani
620247.32498	6758694.388145	Cedrus atlantica/Cedrus libani
620238.68613	6758646.194729	Cedrus deodara
620333.715897	6758655.427199	Cedrus atlantica/Cedrus libani
620672.221857	6758479.455041	Cedrus atlantica/Cedrus libani
620697.358809	6758601.388714	Cedrus deodara
620712.489565	6758705.262278	Cedrus atlantica/Cedrus libani
620065.77111	6758549.0496	Cedrus atlantica/Cedrus libani
620207.276724	6758577.213052	Cedrus atlantica/Cedrus libani
620154.828139	6758206.036826	Cedrus atlantica/Cedrus libani
620060.641489	6758185.27633	Cedrus atlantica/Cedrus libani
620047.966372	6758185.277019	Cedrus deodara
620133.358821	6758147.029185	Cedrus deodara
620030.818348	6758093.674361	Cedrus deodara
620028.595326	6758088.117053	Cedrus deodara
620037.487424	6758091.451411	Cedrus deodara
619998.027315	6758110.62586	Cedrus atlantica/Cedrus libani
620003.863418	6758198.716907	Cedrus deodara
619996.638352	6758198.160379	Cedrus atlantica/Cedrus libani
619992.748131	6758211.22166	Cedrus atlantica/Cedrus libani
620014.145379	6758340.995395	Cedrus atlantica/Cedrus libani
619919.79727	6758103.088611	Cedrus atlantica/Cedrus libani
619935.543117	6758105.753008	Cedrus deodara
620026.509043	6758273.049216	Cedrus deodara
620802.601169	6758389.686905	Cedrus atlantica/Cedrus libani
620767.704642	6758025.937019	Cedrus deodara
620698.393839	6758215.53488	Cedrus atlantica/Cedrus libani
620239.463683	6758006.79599	Cedrus atlantica/Cedrus libani
620564.289097	6758022.735862	Cedrus atlantica/Cedrus libani
620574.710801	6758134.671117	Cedrus atlantica/Cedrus libani
620397.157871	6758177.90185	Cedrus atlantica/Cedrus libani
620418.773476	6758100.704912	Cedrus atlantica/Cedrus libani
620455.441619	6758220.745996	Cedrus atlantica/Cedrus libani
620547.692199	6758246.220626	Cedrus atlantica/Cedrus libani
620402.562054	6758230.009568	Cedrus deodara
620208.67227	6758222.689412	Cedrus deodara
620189.52225	6758199.670817	Cedrus atlantica/Cedrus libani
620180.836877	6758249.397582	Cedrus atlantica/Cedrus libani
620224.048687	6758311.501734	Cedrus deodara
620296.414915	6758492.047859	Cedrus deodara
620498.526336	6758539.420093	Cedrus atlantica/Cedrus libani
620400.871206	6758602.807393	Cedrus atlantica/Cedrus libani
620315.97157	6758596.61295	Cedrus atlantica/Cedrus libani
620626.784621	6758607.907895	Cedrus atlantica/Cedrus libani
620616.946956	6758504.06112	Cedrus atlantica/Cedrus libani
619654.301769	6757839.20199	Cedrus atlantica/Cedrus libani
619569.087111	6758384.001673	Cedrus atlantica/Cedrus libani
619575.056675	6758400.631543	Cedrus atlantica/Cedrus libani
619622.463375	6758505.68038	Cedrus atlantica/Cedrus libani
619579.167146	6758329.303062	Cedrus atlantica/Cedrus libani
619606.51216	6758257.748956	Cedrus deodara
619561.848338	6758207.616316	Cedrus atlantica/Cedrus libani
619580.989999	6758172.978153	Cedrus atlantica/Cedrus libani
619564.582524	6758161.129086	Cedrus atlantica/Cedrus libani
619548.630766	6757971.534247	Cedrus deodara
619536.325616	6757896.789343	Cedrus deodara
619506.416935	6758457.32049	Cedrus atlantica/Cedrus libani
619206.797703	6758177.777009	Cedrus atlantica/Cedrus libani
619209.821331	6757910.008626	Cedrus atlantica/Cedrus libani
619145.098881	6757880.389048	Cedrus atlantica/Cedrus libani
619122.061827	6757795.371752	Cedrus atlantica/Cedrus libani
619131.325574	6757660.433541	Cedrus atlantica/Cedrus libani
619100.661195	6757655.035475	Cedrus atlantica/Cedrus libani
619090.002107	6757639.579501	Cedrus deodara
619076.677923	6757531.922759	Cedrus deodara
619298.388297	6757484.488824	Cedrus atlantica/Cedrus libani
619264.811865	6757493.016121	Cedrus atlantica/Cedrus libani
619324.503054	6757512.73554	Cedrus atlantica/Cedrus libani
619194.479097	6758216.66799	Cedrus atlantica/Cedrus libani
619016.764716	6758023.015418	Cedrus deodara
618980.809883	6757861.746248	Cedrus atlantica/Cedrus libani
618973.320586	6757863.474921	Cedrus atlantica/Cedrus libani
618962.374107	6757863.474188	Cedrus atlantica/Cedrus libani
619053.112182	6757864.915152	Cedrus deodara
619489.624474	6757670.996056	Cedrus deodara
619443.582781	6757481.04044	Cedrus atlantica/Cedrus libani
619032.724655	6757678.434209	Cedrus deodara
618964.795072	6758126.489515	Cedrus atlantica/Cedrus libani
618781.101039	6757685.812216	Cedrus atlantica/Cedrus libani
618771.696553	6757727.715413	Cedrus atlantica/Cedrus libani
618759.241489	6757723.26742	Cedrus atlantica/Cedrus libani
618714.284509	6757841.099041	Cedrus atlantica/Cedrus libani
618705.997401	6757837.516071	Cedrus atlantica/Cedrus libani
618718.540143	6757831.915758	Cedrus atlantica/Cedrus libani
618711.372661	6757827.885067	Cedrus atlantica/Cedrus libani
618647.763903	6757954.43116	Cedrus atlantica/Cedrus libani
618656.498912	6757957.566697	Cedrus atlantica/Cedrus libani
618660.306794	6757948.159507	Cedrus atlantica/Cedrus libani
618652.243117	6757946.143755	Cedrus atlantica/Cedrus libani
618540.927649	6758192.96549	Cedrus atlantica/Cedrus libani
618529.057061	6758197.892377	Cedrus atlantica/Cedrus libani
618533.536143	6758188.485818	Cedrus atlantica/Cedrus libani
618537.791686	6758199.236374	Cedrus atlantica/Cedrus libani
618484.933725	6758308.089092	Cedrus atlantica/Cedrus libani
618477.542318	6758303.609487	Cedrus atlantica/Cedrus libani
618488.51732	6758299.353853	Cedrus atlantica/Cedrus libani
618481.349891	6758294.650005	Cedrus atlantica/Cedrus libani
618512.865867	6758371.276756	Cedrus atlantica/Cedrus libani
618507.881786	6758369.53203	Cedrus atlantica/Cedrus libani
618492.679639	6758356.324615	Cedrus atlantica/Cedrus libani
618487.695328	6758352.835211	Cedrus atlantica/Cedrus libani
618480.717569	6758352.337131	Cedrus atlantica/Cedrus libani
618491.682501	6758385.731566	Cedrus atlantica/Cedrus libani
618495.669804	6758378.753226	Cedrus atlantica/Cedrus libani
618499.158746	6758381.494302	Cedrus atlantica/Cedrus libani
618330.920382	6757729.899675	Cedrus atlantica/Cedrus libani
618445.083847	6757675.274624	Cedrus atlantica/Cedrus libani
618443.20543	6757674.336017	Cedrus atlantica/Cedrus libani
618431.151446	6757640.522337	Cedrus atlantica/Cedrus libani
618428.176993	6757636.608469	Cedrus atlantica/Cedrus libani
618209.481666	6757684.902519	Cedrus atlantica/Cedrus libani
618158.952773	6757785.419939	Cedrus atlantica/Cedrus libani
618148.797667	6757783.727269	Cedrus atlantica/Cedrus libani
618067.271498	6757863.560569	Cedrus atlantica/Cedrus libani
618261.047131	6757976.541733	Cedrus atlantica/Cedrus libani
618259.312691	6757985.501503	Cedrus deodara
618257.289919	6757997.642395	Cedrus atlantica/Cedrus libani
618217.400316	6758023.367932	Cedrus deodara
618027.269447	6758069.693896	Cedrus atlantica/Cedrus libani
618076.40201	6757987.312697	Cedrus atlantica/Cedrus libani
617799.488291	6757938.747084	Cedrus atlantica/Cedrus libani
617757.492879	6758048.100574	Cedrus atlantica/Cedrus libani
617753.778269	6758069.713293	Cedrus atlantica/Cedrus libani
617824.684969	6758297.978361	Cedrus deodara
617724.367485	6758068.183242	Cedrus atlantica/Cedrus libani
617727.453413	6758042.530906	Cedrus atlantica/Cedrus libani
617765.397954	6757770.683537	Cedrus deodara
617721.8894	6757830.73892	Cedrus deodara
617691.89743	6757850.547985	Cedrus atlantica/Cedrus libani
617696.365296	6758181.450451	Cedrus deodara
617598.159598	6758336.546639	Cedrus atlantica/Cedrus libani
617468.825989	6758301.619794	Cedrus atlantica/Cedrus libani
617447.483157	6758295.987644	Cedrus atlantica/Cedrus libani
617281.061769	6758361.695669	Cedrus atlantica/Cedrus libani
617277.031626	6758376.543284	Cedrus atlantica/Cedrus libani
617465.077394	6758489.053339	Cedrus atlantica/Cedrus libani
617447.091813	6758492.950075	Cedrus atlantica/Cedrus libani
617391.926646	6758716.970384	Cedrus atlantica/Cedrus libani
617393.953353	6758721.360433	Cedrus atlantica/Cedrus libani
617570.515226	6758868.963355	Cedrus atlantica/Cedrus libani
617514.990309	6758867.782828	Cedrus atlantica/Cedrus libani
617477.579366	6758894.166824	Cedrus atlantica/Cedrus libani
617431.112336	6758885.502557	Cedrus atlantica/Cedrus libani
617436.231088	6758878.41427	Cedrus atlantica/Cedrus libani
617427.961515	6758876.839808	Cedrus atlantica/Cedrus libani
617258.018041	6758796.325016	Cedrus atlantica/Cedrus libani
617259.931526	6758777.575345	Cedrus atlantica/Cedrus libani
617254.574672	6758769.92268	Cedrus deodara
617254.957009	6758767.62697	Cedrus deodara
617218.223803	6758848.745805	Cedrus deodara
617334.162679	6758968.893305	Cedrus atlantica/Cedrus libani
617191.822385	6758944.021988	Cedrus atlantica/Cedrus libani
617180.343381	6758758.443996	Cedrus atlantica/Cedrus libani
617221.66763	6758707.936239	Cedrus deodara
617170.394677	6758699.135889	Cedrus deodara
616826.244878	6759029.061638	Cedrus deodara
617409.747328	6759452.378149	Cedrus deodara
617426.628082	6759451.929461	Cedrus atlantica/Cedrus libani
617435.817444	6759460.791048	Cedrus deodara
617361.972319	6759424.688735	Cedrus atlantica/Cedrus libani
617458.793924	6759234.395796	Cedrus atlantica/Cedrus libani
617363.950304	6759406.806042	Cedrus deodara
617155.238854	6759163.182512	Cedrus deodara
617205.752364	6759144.616954	Cedrus deodara
617193.295498	6759003.924847	Cedrus atlantica/Cedrus libani
617133.201761	6758993.845172	Cedrus atlantica/Cedrus libani
617099.472176	6758952.360675	Cedrus deodara
617443.983959	6759100.383791	Cedrus atlantica/Cedrus libani
617297.505445	6759059.511007	Cedrus atlantica/Cedrus libani
616994.454207	6758530.274054	Cedrus deodara
616909.626411	6758988.030009	Cedrus atlantica/Cedrus libani
616814.445428	6759017.42628	Cedrus atlantica/Cedrus libani
616828.054503	6759019.467982	Cedrus deodara
617055.051091	6758754.467489	Cedrus atlantica/Cedrus libani
617195.380284	6758488.285676	Cedrus deodara
617193.208679	6758487.74275	Cedrus deodara
617189.754501	6758491.454024	Cedrus atlantica/Cedrus libani
617189.066218	6758488.931089	Cedrus atlantica/Cedrus libani
617197.145113	6758488.692071	Cedrus atlantica/Cedrus libani
617214.144662	6758343.31514	Cedrus atlantica/Cedrus libani
617232.735137	6758393.990648	Cedrus deodara
617200.126219	6758190.004785	Cedrus deodara
617236.720272	6758151.961141	Cedrus deodara
618424.093991	6758413.751189	Cedrus atlantica/Cedrus libani
618431.465965	6758416.778563	Cedrus atlantica/Cedrus libani
620680.068082	6757743.494773	Cedrus atlantica/Cedrus libani
620472.45436	6757693.51001	Cedrus atlantica/Cedrus libani
620357.955158	6757578.44345	Cedrus deodara
620524.974027	6757620.636616	Cedrus atlantica/Cedrus libani
620522.074092	6757654.469213	Cedrus deodara
620577.494242	6757646.736147	Cedrus deodara
620451.750456	6757477.442928	Cedrus deodara
620445.694208	6757480.630591	Cedrus atlantica/Cedrus libani
620457.681564	6757241.825425	Cedrus atlantica/Cedrus libani
620494.180248	6757267.960265	Cedrus deodara
620652.139353	6757188.768383	Cedrus atlantica/Cedrus libani
620183.503321	6757377.08934	Cedrus atlantica/Cedrus libani
620095.036966	6757317.727781	Cedrus atlantica/Cedrus libani
620282.421909	6757582.205358	Cedrus deodara
620308.007481	6757980.418059	Cedrus atlantica/Cedrus libani
620190.311609	6757912.498798	Cedrus atlantica/Cedrus libani
620216.828242	6757638.959971	Cedrus atlantica/Cedrus libani
620176.355422	6757544.989036	Cedrus deodara
619792.517711	6757355.516202	Cedrus atlantica/Cedrus libani
619862.078353	6757601.994749	Cedrus deodara
619849.751258	6757613.294905	Cedrus deodara
619919.091065	6757636.408577	Cedrus atlantica/Cedrus libani
619933.986182	6757636.408604	Cedrus deodara
619962.558074	6757798.982302	Cedrus deodara
620056.656377	6757847.079608	Cedrus atlantica/Cedrus libani
620051.207432	6757833.24709	Cedrus deodara
620032.134385	6757798.576366	Cedrus deodara
619933.666855	6757676.117326	Cedrus atlantica/Cedrus libani
620038.043461	6757705.943406	Cedrus deodara
617401.284097	6757764.024423	Cedrus atlantica/Cedrus libani
617284.250919	6757630.459503	Cedrus deodara
617274.736584	6757611.905803	Cedrus atlantica/Cedrus libani
617259.988642	6757645.207454	Cedrus atlantica/Cedrus libani
617142.480042	6757614.284612	Cedrus atlantica/Cedrus libani
617097.284535	6757661.383105	Cedrus spp.
617049.235082	6757558.146985	Cedrus deodara
617086.107032	6757544.275492	Cedrus atlantica/Cedrus libani
617086.260259	6757538.753652	Cedrus deodara
617086.107303	6757535.685359	Cedrus atlantica/Cedrus libani
617089.481817	6757519.733406	Cedrus deodara
617032.268231	6757386.516433	Cedrus deodara
617109.700641	6757333.200253	Cedrus atlantica/Cedrus libani
617095.323868	6757332.194361	Cedrus deodara
617222.255009	6757409.061755	Cedrus deodara
617255.381583	6757247.939561	Cedrus deodara
617289.996392	6757629.689941	Cedrus deodara
620262.94117	6756927.303225	Cedrus deodara
620243.097432	6757067.332476	Cedrus atlantica/Cedrus libani
620180.334021	6757020.259458	Cedrus atlantica/Cedrus libani
620339.971842	6757110.311566	Cedrus atlantica/Cedrus libani
620621.601099	6756800.827497	Cedrus atlantica/Cedrus libani
620552.288603	6756802.211791	Cedrus deodara
620496.272276	6756803.719942	Cedrus atlantica/Cedrus libani
620479.875519	6756793.133971	Cedrus deodara
620462.087259	6756744.851814	Cedrus deodara
620392.204322	6756675.391854	Cedrus deodara
620289.626903	6756717.256863	Cedrus atlantica/Cedrus libani
620194.125151	6756643.688205	Cedrus atlantica/Cedrus libani
620168.056597	6756653.213264	Cedrus atlantica/Cedrus libani
620166.552634	6756660.732389	Cedrus deodara
620131.460298	6756675.772681	Cedrus atlantica/Cedrus libani
620129.455085	6756683.793114	Cedrus atlantica/Cedrus libani
619983.068498	6756655.719651	Cedrus atlantica/Cedrus libani
619964.519587	6756623.133593	Cedrus atlantica/Cedrus libani
619950.983816	6756674.268475	Cedrus atlantica/Cedrus libani
620144.947405	6756737.114926	Cedrus atlantica/Cedrus libani
620020.599497	6756814.275205	Cedrus atlantica/Cedrus libani
620126.774025	6756822.564548	Cedrus atlantica/Cedrus libani
620167.904089	6756816.1881	Cedrus deodara
619736.355895	6756964.406816	Cedrus atlantica/Cedrus libani
620165.403315	6757144.377114	Cedrus deodara
620102.260317	6757069.15847	Cedrus deodara
620004.16309	6757131.717439	Cedrus atlantica/Cedrus libani
619656.944707	6757301.724823	Cedrus deodara
619550.081339	6757141.245907	Cedrus atlantica/Cedrus libani
619813.110924	6757201.689661	Cedrus atlantica/Cedrus libani
619918.179044	6757220.043812	Cedrus atlantica/Cedrus libani
619875.606775	6756968.656706	Cedrus deodara
619767.816796	6757040.894767	Cedrus atlantica/Cedrus libani
619873.130931	6757135.272875	Cedrus deodara
619705.649898	6756881.30011	Cedrus deodara
619666.895015	6756816.504533	Cedrus atlantica/Cedrus libani
619483.726589	6756789.277861	Cedrus atlantica/Cedrus libani
619371.95245	6756570.638331	Cedrus deodara
619300.108857	6756546.316227	Cedrus atlantica/Cedrus libani
619453.52884	6756607.843478	Cedrus atlantica/Cedrus libani
619379.067351	6756215.895098	Cedrus atlantica/Cedrus libani
619606.467873	6756470.440294	Cedrus deodara
619706.670532	6756576.91657	Cedrus deodara
619700.783641	6756574.856416	Cedrus deodara
619703.13888	6756582.21534	Cedrus deodara
619744.936854	6756560.138124	Cedrus atlantica/Cedrus libani
619768.779001	6756527.465067	Cedrus atlantica/Cedrus libani
619685.771634	6756399.128558	Cedrus atlantica/Cedrus libani
619623.075274	6756383.821438	Cedrus atlantica/Cedrus libani
619613.949821	6756383.527946	Cedrus deodara
619783.843901	6756400.553432	Cedrus atlantica/Cedrus libani
619757.102002	6756415.654624	Cedrus atlantica/Cedrus libani
619823.997863	6756606.730493	Cedrus atlantica/Cedrus libani
619829.355424	6756578.699519	Cedrus atlantica/Cedrus libani
619856.525733	6756607.878694	Cedrus atlantica/Cedrus libani
619841.601061	6756479.199944	Cedrus atlantica/Cedrus libani
619945.692021	6756405.724736	Cedrus atlantica/Cedrus libani
620009.083297	6756466.469611	Cedrus atlantica/Cedrus libani
620133.994175	6756172.040018	Cedrus atlantica/Cedrus libani
620139.247693	6756177.030667	Cedrus atlantica/Cedrus libani
620153.95683	6756175.716979	Cedrus atlantica/Cedrus libani
620257.263063	6756201.616558	Cedrus atlantica/Cedrus libani
620273.984263	6756292.015677	Cedrus deodara
620282.953393	6756292.015598	Cedrus deodara
620273.525397	6756201.6079	Cedrus deodara
620330.136189	6756176.299935	Cedrus atlantica/Cedrus libani
620374.199703	6756213.734407	Cedrus atlantica/Cedrus libani
620405.395639	6756210.225251	Cedrus atlantica/Cedrus libani
620399.432519	6756238.79718	Cedrus atlantica/Cedrus libani
620369.910283	6756300.301316	Cedrus atlantica/Cedrus libani
620368.350843	6756309.660248	Cedrus atlantica/Cedrus libani
620373.419916	6756316.289364	Cedrus atlantica/Cedrus libani
620371.080352	6756325.647713	Cedrus atlantica/Cedrus libani
620362.111415	6756327.207859	Cedrus atlantica/Cedrus libani
620364.061588	6756334.616946	Cedrus atlantica/Cedrus libani
620195.54101	6756364.531206	Cedrus atlantica/Cedrus libani
620250.562756	6756390.295045	Cedrus atlantica/Cedrus libani
620453.373856	6756205.865423	Cedrus atlantica/Cedrus libani
620511.223434	6756250.816034	Cedrus atlantica/Cedrus libani
620541.711614	6756248.861778	Cedrus atlantica/Cedrus libani
620545.230099	6756236.745049	Cedrus atlantica/Cedrus libani
620083.050742	6756324.727512	Cedrus deodara
619945.404167	6756114.579442	Cedrus atlantica/Cedrus libani
619952.049024	6756273.584475	Cedrus atlantica/Cedrus libani
620029.014372	6756159.694811	Cedrus atlantica/Cedrus libani
620010.046941	6756157.507195	Cedrus atlantica/Cedrus libani
619910.83109	6756281.404855	Cedrus atlantica/Cedrus libani
619769.69534	6756209.3629	Cedrus atlantica/Cedrus libani
619810.643149	6756239.092351	Cedrus atlantica/Cedrus libani
619656.85005	6756079.56924	Cedrus deodara
619697.083946	6756111.695712	Cedrus atlantica/Cedrus libani
619646.597975	6756161.240637	Cedrus atlantica/Cedrus libani
619675.814656	6756152.648358	Cedrus deodara
619746.708818	6756234.391017	Cedrus atlantica/Cedrus libani
619618.240115	6756249.858534	Cedrus atlantica/Cedrus libani
619797.40877	6756232.672505	Cedrus deodara
619809.868558	6756281.223958	Cedrus deodara
619812.876559	6756277.785959	Cedrus atlantica/Cedrus libani
619832.465779	6756256.521415	Cedrus atlantica/Cedrus libani
619515.901511	6756076.230863	Cedrus deodara
619497.029012	6756108.80148	Cedrus deodara
619455.829928	6756003.817786	Cedrus deodara
619479.882517	6756009.284658	Cedrus atlantica/Cedrus libani
619350.507789	6756097.477604	Cedrus deodara
619410.239835	6757275.04964	Cedrus atlantica/Cedrus libani
619408.019115	6757122.14012	Cedrus atlantica/Cedrus libani
619426.675348	6757131.561014	Cedrus atlantica/Cedrus libani
619252.29909	6757138.579543	Cedrus deodara
619093.554805	6757092.605986	Cedrus atlantica/Cedrus libani
619315.402427	6756991.550498	Cedrus deodara
619501.118717	6757095.436462	Cedrus deodara
619229.525787	6756663.541181	Cedrus atlantica/Cedrus libani
619263.241267	6756644.029293	Cedrus deodara
619272.918142	6756710.523603	Cedrus deodara
619297.58052	6756698.660151	Cedrus atlantica/Cedrus libani
619275.781129	6756732.181794	Cedrus atlantica/Cedrus libani
619230.995468	6756658.243681	Cedrus atlantica/Cedrus libani
619250.927248	6756664.377224	Cedrus atlantica/Cedrus libani
619199.182135	6756746.785688	Cedrus atlantica/Cedrus libani
619198.798867	6756775.917098	Cedrus atlantica/Cedrus libani
619299.286106	6756773.465797	Cedrus atlantica/Cedrus libani
619275.781381	6756832.226424	Cedrus atlantica/Cedrus libani
619225.458165	6756775.575321	Cedrus atlantica/Cedrus libani
619256.274708	6756906.777927	Cedrus deodara
619228.582569	6756855.765628	Cedrus deodara
619236.436186	6756941.884256	Cedrus atlantica/Cedrus libani
618871.407796	6756606.370465	Cedrus deodara
618959.413043	6756867.383022	Cedrus deodara
619024.542237	6756842.757589	Cedrus atlantica/Cedrus libani
619154.888789	6756832.152942	Cedrus atlantica/Cedrus libani
618899.091721	6757308.638256	Cedrus atlantica/Cedrus libani
618882.938352	6757265.561041	Cedrus atlantica/Cedrus libani
618898.643422	6757306.843059	Cedrus atlantica/Cedrus libani
618944.769225	6757400.374325	Cedrus deodara
618939.418516	6757359.172114	Cedrus deodara
618931.92706	6757342.85168	Cedrus atlantica/Cedrus libani
618896.878668	6757310.478937	Cedrus atlantica/Cedrus libani
618908.650525	6757309.141364	Cedrus deodara
618922.830769	6757454.418903	Cedrus atlantica/Cedrus libani
618847.917531	6757466.459579	Cedrus deodara
618841.496058	6757467.261368	Cedrus deodara
618909.803754	6757188.473239	Cedrus deodara
618835.500693	6757201.447975	Cedrus atlantica/Cedrus libani
618687.460814	6757068.58047	Cedrus deodara
618762.898457	6757228.531075	Cedrus atlantica/Cedrus libani
618832.010054	6757199.490175	Cedrus deodara
618824.614631	6757155.221366	Cedrus atlantica/Cedrus libani
618824.156498	6757153.094042	Cedrus atlantica/Cedrus libani
618876.338936	6757131.539918	Cedrus atlantica/Cedrus libani
618812.289168	6757118.96486	Cedrus atlantica/Cedrus libani
618850.611616	6757073.950266	Cedrus deodara
618615.196661	6756893.071665	Cedrus atlantica/Cedrus libani
618649.156602	6756883.287494	Cedrus deodara
618664.021714	6756973.354902	Cedrus atlantica/Cedrus libani
618675.207127	6756923.690541	Cedrus atlantica/Cedrus libani
618573.86253	6756747.418739	Cedrus deodara
618763.792274	6756672.408003	Cedrus atlantica/Cedrus libani
618677.093179	6757437.375782	Cedrus atlantica/Cedrus libani
618632.152535	6757465.463883	Cedrus deodara
618603.733768	6757475.37734	Cedrus atlantica/Cedrus libani
618739.267003	6757418.184082	Cedrus atlantica/Cedrus libani
618657.097997	6757213.273534	Cedrus atlantica/Cedrus libani
618662.008043	6757204.435716	Cedrus atlantica/Cedrus libani
618662.989376	6757216.218266	Cedrus atlantica/Cedrus libani
618690.336366	6757220.324068	Cedrus atlantica/Cedrus libani
618683.619889	6757198.715868	Cedrus atlantica/Cedrus libani
618585.794918	6757017.374451	Cedrus atlantica/Cedrus libani
618521.042665	6757049.768447	Cedrus deodara
618475.295051	6756980.171955	Cedrus atlantica/Cedrus libani
618480.016291	6756962.326474	Cedrus deodara
618553.287584	6757053.349237	Cedrus atlantica/Cedrus libani
618324.927694	6757605.56942	Cedrus deodara
618378.482485	6757531.792153	Cedrus deodara
618375.861076	6757566.621127	Cedrus deodara
618378.857079	6757577.107822	Cedrus deodara
618378.857116	6757570.740253	Cedrus deodara
618357.135447	6757621.299124	Cedrus deodara
618414.809065	6757599.578097	Cedrus deodara
618425.670185	6757599.203392	Cedrus deodara
618431.2873	6757583.847989	Cedrus deodara
618427.917316	6757571.864006	Cedrus deodara
618426.419263	6757561.752181	Cedrus deodara
618422.674115	6757544.899369	Cedrus deodara
618420.426771	6757534.413412	Cedrus deodara
618000.413611	6757658.305741	Cedrus deodara
618048.567431	6757528.480287	Cedrus atlantica/Cedrus libani
618014.097812	6757581.721278	Cedrus atlantica/Cedrus libani
617947.427341	6757338.618235	Cedrus atlantica/Cedrus libani
617933.513749	6757375.719246	Cedrus deodara
617938.933975	6757421.627009	Cedrus atlantica/Cedrus libani
617906.330349	6757616.850646	Cedrus deodara
618032.442385	6757213.777674	Cedrus deodara
617497.980987	6757328.194254	Cedrus atlantica/Cedrus libani
617555.056465	6757622.909514	Cedrus deodara
617558.865407	6757613.739407	Cedrus atlantica/Cedrus libani
617793.196782	6757544.433633	Cedrus atlantica/Cedrus libani
617788.258891	6756993.260186	Cedrus atlantica/Cedrus libani
617835.865991	6756929.77032	Cedrus deodara
617684.372016	6756989.662758	Cedrus deodara
617689.348923	6757000.322586	Cedrus atlantica/Cedrus libani
617681.705486	6757046.526818	Cedrus atlantica/Cedrus libani
617555.821613	6757262.780774	Cedrus atlantica/Cedrus libani
617616.977939	6757154.153278	Cedrus atlantica/Cedrus libani
617319.276081	6757179.017246	Cedrus atlantica/Cedrus libani
617634.686083	6756948.322679	Cedrus atlantica/Cedrus libani
617545.375886	6756889.805404	Cedrus deodara
617494.272655	6756908.165767	Cedrus deodara
617509.882918	6756825.801531	Cedrus atlantica/Cedrus libani
617514.510663	6756820.917256	Cedrus atlantica/Cedrus libani
617536.382384	6756794.258896	Cedrus atlantica/Cedrus libani
617312.243811	6756912.936054	Cedrus deodara
617302.2148	6756935.71316	Cedrus atlantica/Cedrus libani
617465.462611	6756683.783038	Cedrus deodara
617474.953349	6756608.458731	Cedrus deodara
616935.31775	6757410.510912	Cedrus atlantica/Cedrus libani
616866.798703	6757180.346444	Cedrus deodara
616780.684544	6757198.650999	Cedrus deodara
616806.781417	6757272.870214	Cedrus atlantica/Cedrus libani
617037.087385	6756987.980766	Cedrus deodara
617117.949148	6757013.342205	Cedrus atlantica/Cedrus libani
617030.750197	6756897.004825	Cedrus deodara
617022.715571	6756886.364106	Cedrus atlantica/Cedrus libani
616969.949827	6756897.981463	Cedrus atlantica/Cedrus libani
616961.698225	6756901.021364	Cedrus atlantica/Cedrus libani
617005.561213	6756879.306635	Cedrus deodara
616937.163802	6756610.328171	Cedrus atlantica/Cedrus libani
616839.83446	6756469.885239	Cedrus deodara
616794.191849	6756457.468134	Cedrus atlantica/Cedrus libani
616639.40674	6756636.216953	Cedrus spp.
616510.705472	6756713.855543	Cedrus spp.
616465.779819	6756699.382764	Cedrus atlantica/Cedrus libani
616766.422271	6756707.202516	Cedrus deodara
616827.308546	6756640.634515	Cedrus deodara
616680.338408	6756938.131359	Cedrus deodara
616701.654662	6756968.356858	Cedrus atlantica/Cedrus libani
616727.108213	6756960.720879	Cedrus atlantica/Cedrus libani
616806.094598	6756849.008469	Cedrus atlantica/Cedrus libani
616811.001092	6756844.593102	Cedrus deodara
616825.616612	6756908.278249	Cedrus atlantica/Cedrus libani
616840.438729	6756881.648868	Cedrus atlantica/Cedrus libani
616808.031537	6756897.978074	Cedrus atlantica/Cedrus libani
616986.286657	6756794.969288	Cedrus deodara
617200.791935	6756702.309723	Cedrus atlantica/Cedrus libani
617308.0526	6756540.494017	Cedrus atlantica/Cedrus libani
617265.741101	6756558.755284	Cedrus atlantica/Cedrus libani
617089.299615	6756686.385503	Cedrus atlantica/Cedrus libani
617008.785885	6756489.04116	Cedrus deodara
616749.960482	6756463.630718	Cedrus deodara
616735.180901	6756465.741797	Cedrus atlantica/Cedrus libani
616719.345865	6756471.372745	Cedrus deodara
616715.123647	6756480.873669	Cedrus atlantica/Cedrus libani
616662.691534	6756506.913233	Cedrus deodara
616360.768349	6756552.483175	Cedrus atlantica/Cedrus libani
616522.794764	6756630.241587	Cedrus deodara
616526.113466	6756492.865365	Cedrus deodara
616709.491773	6756420.645899	Cedrus atlantica/Cedrus libani
616617.090014	6756484.883349	Cedrus deodara
616701.988069	6756242.199326	Cedrus deodara
616711.077468	6756303.10054	Cedrus deodara
616360.264987	6756229.637432	Cedrus deodara
616434.663821	6756393.004854	Cedrus atlantica/Cedrus libani
616404.737977	6756409.856694	Cedrus atlantica/Cedrus libani
616263.795519	6756470.791658	Cedrus deodara
616157.948432	6756088.692642	Cedrus atlantica/Cedrus libani
616353.005807	6756166.638272	Cedrus atlantica/Cedrus libani
616436.14752	6755906.939994	Cedrus deodara
616669.177907	6755956.445588	Cedrus atlantica/Cedrus libani
616708.713039	6755926.605526	Cedrus deodara
616726.316101	6755928.647346	Cedrus atlantica/Cedrus libani
616768.920246	6755926.095879	Cedrus atlantica/Cedrus libani
617085.137281	6756248.663403	Cedrus deodara
617089.332905	6756276.135993	Cedrus deodara
616859.306947	6755917.831582	Cedrus atlantica/Cedrus libani
616852.500119	6755901.94756	Cedrus atlantica/Cedrus libani
616855.052303	6755887.481854	Cedrus atlantica/Cedrus libani
616866.114322	6755885.496829	Cedrus atlantica/Cedrus libani
616961.701927	6755926.057462	Cedrus atlantica/Cedrus libani
617263.893743	6756176.083025	Cedrus deodara
617327.649617	6756067.185655	Cedrus atlantica/Cedrus libani
617318.727052	6756074.380545	Cedrus atlantica/Cedrus libani
617303.473337	6755980.267114	Cedrus atlantica/Cedrus libani
617449.069526	6755855.622663	Cedrus deodara
617443.740543	6755835.973471	Cedrus deodara
617485.765118	6756248.47586	Cedrus deodara
617730.073154	6756228.671566	Cedrus atlantica/Cedrus libani
618019.779223	6755943.691987	Cedrus atlantica/Cedrus libani
618059.433329	6755901.22329	Cedrus deodara
618069.724799	6755922.617674	Cedrus atlantica/Cedrus libani
618064.662952	6755927.860882	Cedrus atlantica/Cedrus libani
618071.171209	6755928.403916	Cedrus atlantica/Cedrus libani
617528.965017	6756591.69894	Cedrus atlantica/Cedrus libani
617621.579095	6756657.840856	Cedrus deodara
617633.313661	6756661.193037	Cedrus atlantica/Cedrus libani
617658.459423	6756691.607346	Cedrus atlantica/Cedrus libani
617737.249173	6756748.604991	Cedrus atlantica/Cedrus libani
617776.285256	6756768.960301	Cedrus atlantica/Cedrus libani
618302.485858	6756507.623288	Cedrus spp.
618321.844864	6756439.463783	Cedrus atlantica/Cedrus libani
618579.168282	6756679.802959	Cedrus atlantica/Cedrus libani
618592.35098	6756670.374203	Cedrus atlantica/Cedrus libani
618603.030449	6756653.353426	Cedrus atlantica/Cedrus libani
618616.713437	6756678.718112	Cedrus atlantica/Cedrus libani
618902.692096	6756550.680621	Cedrus deodara
618601.375519	6756031.929473	Cedrus atlantica/Cedrus libani
618656.206281	6756207.353299	Cedrus atlantica/Cedrus libani
618897.622556	6756053.799577	Cedrus deodara
619240.448616	6756065.821062	Cedrus atlantica/Cedrus libani
618951.547609	6756339.96658	Cedrus atlantica/Cedrus libani
617755.923344	6757317.342022	Cedrus deodara
617358.928556	6760203.919734	Cedrus atlantica/Cedrus libani
617152.570302	6759970.066388	Cedrus deodara
617142.729663	6760053.420028	Cedrus atlantica/Cedrus libani
617290.863911	6760081.006885	Cedrus atlantica/Cedrus libani
617290.285048	6760023.350361	Cedrus deodara
617402.050276	6759854.437227	Cedrus deodara
617308.755589	6759563.650634	Cedrus deodara
617219.568157	6759409.161395	Cedrus deodara
617052.595438	6760163.720317	Cedrus atlantica/Cedrus libani
616880.136296	6759608.346907	Cedrus atlantica/Cedrus libani
616855.880053	6759427.068417	Cedrus deodara
616914.490246	6759392.667024	Cedrus atlantica/Cedrus libani
616764.012737	6759275.258636	Cedrus deodara
616745.561678	6759452.913308	Cedrus atlantica/Cedrus libani
616793.797093	6759440.52393	Cedrus deodara
616790.898172	6759461.083585	Cedrus atlantica/Cedrus libani
616742.398978	6759528.297481	Cedrus deodara
616592.390262	6759778.060972	Cedrus deodara
616737.37943	6759749.987518	Cedrus atlantica/Cedrus libani
616677.763555	6759765.376462	Cedrus atlantica/Cedrus libani
616513.75809	6759698.717875	Cedrus atlantica/Cedrus libani
616501.630145	6759670.326234	Cedrus atlantica/Cedrus libani
616595.623535	6759503.288779	Cedrus atlantica/Cedrus libani
616578.534217	6759461.115032	Cedrus atlantica/Cedrus libani
616569.437477	6759333.218259	Cedrus atlantica/Cedrus libani
616491.98246	6759429.96741	Cedrus atlantica/Cedrus libani
616493.085014	6759475.173301	Cedrus deodara
616410.94411	6759521.48097	Cedrus atlantica/Cedrus libani
616423.072294	6759521.755777	Cedrus atlantica/Cedrus libani
616486.489131	6759376.27461	Cedrus atlantica/Cedrus libani
616554.751691	6759272.414386	Cedrus atlantica/Cedrus libani
616529.624417	6759280.162299	Cedrus atlantica/Cedrus libani
616575.272424	6759257.338387	Cedrus atlantica/Cedrus libani
616533.18378	6759222.1596	Cedrus atlantica/Cedrus libani
616640.18485	6759224.672086	Cedrus atlantica/Cedrus libani
616187.452397	6759276.29699	Cedrus atlantica/Cedrus libani
616177.86952	6759277.894551	Cedrus atlantica/Cedrus libani
616185.216487	6759285.561323	Cedrus atlantica/Cedrus libani
616239.842102	6759318.463671	Cedrus deodara
616239.542138	6759326.632539	Cedrus deodara
616247.858994	6759332.027482	Cedrus deodara
616509.84595	6759039.437309	Cedrus deodara
616105.671899	6758981.40182	Cedrus atlantica/Cedrus libani
616146.468296	6758913.166655	Cedrus atlantica/Cedrus libani
616141.053382	6758912.083481	Cedrus atlantica/Cedrus libani
615426.985818	6759407.411249	Cedrus deodara
615489.521687	6759345.837219	Cedrus atlantica/Cedrus libani
615490.163709	6759338.78246	Cedrus deodara
615545.644385	6759402.922229	Cedrus atlantica/Cedrus libani
615566.810193	6759404.204905	Cedrus atlantica/Cedrus libani
615053.925208	6759643.967744	Cedrus atlantica/Cedrus libani
615072.739209	6759688.12385	Cedrus deodara
615622.958596	6759426.644804	Cedrus deodara
615626.03032	6759451.219184	Cedrus atlantica/Cedrus libani
615207.140199	6759754.136998	Cedrus deodara
615158.695267	6759655.56686	Cedrus atlantica/Cedrus libani
615064.969217	6759825.81573	Cedrus deodara
614972.033977	6759765.506441	Cedrus atlantica/Cedrus libani
614917.063591	6759748.896651	Cedrus atlantica/Cedrus libani
615877.95518	6759803.001425	Cedrus deodara
615873.303569	6759855.097216	Cedrus deodara
615803.692129	6759860.310478	Cedrus deodara
615671.921959	6759654.991748	Cedrus deodara
615673.134721	6759658.327159	Cedrus deodara
615640.388695	6759670.455235	Cedrus atlantica/Cedrus libani
615611.281337	6759748.378594	Cedrus atlantica/Cedrus libani
616136.520595	6759823.421688	Cedrus atlantica/Cedrus libani
616146.416796	6759810.994532	Cedrus atlantica/Cedrus libani
616164.597066	6759661.40899	Cedrus atlantica/Cedrus libani
616157.462679	6759701.222278	Cedrus deodara
616439.77234	6759985.556813	Cedrus atlantica/Cedrus libani
616321.031726	6759928.94055	Cedrus deodara
616445.892672	6759822.441967	Cedrus atlantica/Cedrus libani
616431.508837	6759835.906819	Cedrus atlantica/Cedrus libani
616362.34563	6759778.679455	Cedrus atlantica/Cedrus libani
616362.957928	6759785.411836	Cedrus deodara
616338.475486	6759822.747273	Cedrus atlantica/Cedrus libani
616227.079752	6759785.717352	Cedrus deodara
616216.062632	6759832.846917	Cedrus atlantica/Cedrus libani
616645.275931	6760121.563177	Cedrus atlantica/Cedrus libani
616596.11968	6760101.437289	Cedrus atlantica/Cedrus libani
616337.609304	6760054.837623	Cedrus atlantica/Cedrus libani
616331.153995	6760054.300242	Cedrus atlantica/Cedrus libani
616288.88451	6760140.002798	Cedrus atlantica/Cedrus libani
616217.533506	6760088.744638	Cedrus deodara
616266.741043	6760071.522899	Cedrus atlantica/Cedrus libani
615780.858983	6760222.564895	Cedrus atlantica/Cedrus libani
615799.526677	6760201.822707	Cedrus deodara
615795.378351	6760202.34092	Cedrus atlantica/Cedrus libani
615824.416993	6760195.599651	Cedrus atlantica/Cedrus libani
615828.56512	6760184.710895	Cedrus atlantica/Cedrus libani
615813.103474	6760196.431306	Cedrus deodara
615796.956976	6760190.940975	Cedrus deodara
615841.520905	6760148.314526	Cedrus atlantica/Cedrus libani
615844.1041	6760139.272863	Cedrus deodara
615803.41586	6760156.387598	Cedrus atlantica/Cedrus libani
615796.311698	6760143.148016	Cedrus deodara
615886.407831	6760103.105631	Cedrus atlantica/Cedrus libani
615745.935051	6759984.268677	Cedrus deodara
615692.126744	6760022.137202	Cedrus deodara
615682.401429	6760170.744722	Cedrus atlantica/Cedrus libani
615695.239489	6760212.759075	Cedrus atlantica/Cedrus libani
615807.278579	6760156.156849	Cedrus atlantica/Cedrus libani
615783.936564	6760413.690903	Cedrus atlantica/Cedrus libani
615872.140783	6760280.354495	Cedrus deodara
615871.644946	6760260.260534	Cedrus atlantica/Cedrus libani
615979.062265	6760248.352514	Cedrus deodara
615999.755721	6760260.887479	Cedrus atlantica/Cedrus libani
616002.385021	6760263.297078	Cedrus deodara
616031.749137	6760128.310391	Cedrus deodara
616100.338526	6760250.368154	Cedrus deodara
616013.34233	6760400.694381	Cedrus deodara
615878.437744	6760182.881095	Cedrus deodara
615990.113986	6760126.023075	Cedrus deodara
615993.68346	6760126.278928	Cedrus deodara
615991.388817	6760129.593265	Cedrus deodara
615926.968187	6760096.409428	Cedrus deodara
615936.463316	6760038.320264	Cedrus deodara
[truncated: 7,322 more rows]
